# Supplementary material for: Examining the Utility of a Telehealth Warm Handoff in Integrated Primary Care for Improving Patient Engagement in Mental Health Treatment: Randomized Video Vignette Study
Source: JMIR Form Res. 2023 Jun 20;7:e40274. doi: 10.2196/40274 (PMC10337291; doi:10.2196/40274)
Supplement: Multimedia Appendix 1 [file formative_v7i1e40274_app1.xlsx]

## Sheet: Sheet1
CONSENT	Initial_Referral	Cont_Treatment	CONDITION	MCHECK	MC_PASS	GAD1	GAD2	GAD3	GAD4	GAD5	GAD6	GAD7	PHQ1	PHQ2	PHQ3	PHQ4	PHQ5	PHQ6	PHQ7	PHQ8	PHQ9	SWLS1	SWLS2	SWLS3	SWLS4	SWLS5	BRFSS_HS	BRFSS_HD1	BRFSS_HD2	Age:	GENDER	GENDER_TEXT	ETHNICITY	ETHNICITY_IND	ETHNICITY_TEXT	SAMPLE	SAMPLE_TEXT	CITIZEN	DOCTOR	MET_NEEDS	IPC_ENDORSE
1	4	4	2	1	2	2	1	2	1	1	2	1	2	2	1	1	2	1	1	1	1	5	5	6	5	3	2	7	7	21	2		1			5		1	1	5	5
1	4	3	3	3	1	1	1	1	1	1	1	1	1	1	1	2	1	1	1	1	1	4	6	7	7	7	2	0	0	21	4		7			5		1	2	5	5
1	5	4	1	1	1	2	2	1	2	3	3	2	2	2	1	1	2	3	3	1	2	3	6	3	3	2	1	0	4	18	1		4			5		1	1	4	4
1	5	5	2	1	2	1	1	1	1	1	2	1	2	1	1	2	1	1	2	1	1	5	5	6	6	3	1	0	0	20	1		1			5		1	1	5	4
1	4	4	3	2	2	3	4	4	4	4	3	3	4	3	4	4	4	4	2	3	1	5	7	3	2	3	2	0	15	18	1		1			5		1	1	2	4
1	5	4	3	3	1	4	1	3	3	2	3	1	2	2	3	2	2	1	1	2	1	4	5	6	5	7	2	0	0	20	1		3			5		1	2	3	5
1	5	5	2	2	1	3	3	4	2	1	2	2	1	2	4	4	1	1	3	2	1	6	7	7	6	7	2	888	0	18	2		4			5		1	1	2	4
1	5	5	1	1	1	2	1	1	1	1	2	1	1	1	1	2	1	2	2	1	1	5	5	6	5	5	3	5	0	19	2		1			5		1	1	5	4
1	5	5	2	2	1	4	4	4	4	4	3	4	1	2	3	3	2	3	3	4	3	5	3	5	5	1	2	1	7	20	2		1			5		1	1	3	5
1	4	3	1	1	1	3	2	2	3	2	2	2	3	3	3	4	2	1	2	1	1	5	6	5	5	5	3	5	20	18	2		1			5		1	1	2	3
1	5	2	3	3	1	2	1	2	3	3	2	2	2	1	3	1	1	1	2	1	1	5	6	5	3	5	4	15	10	21	2		1			5		1	1	4	4
1	5	5	1	1	1	4	4	4	4	4	4	4	4	4	2	4	4	4	2	2	3	5	5	5	5	1	4	10	5	20	2		1			5		1	1	4	5
1	5	4	3	3	1	3	2	2	2	1	2	2	2	2	2	2	2	1	2	1	1	3	5	3	5	3	2	0	0	20	1		1			5		1	1	4	4
1	5	5	1	1	1	2	1	1	1	1	2	1	2	1	1	2	2	1	2	1	1	5	7	7	7	5	1	0	0	20	2		1			5		1	1	4	4
1	3	4	2	1	2	1	1	1	1	1	2	1	3	2	3	3	2	1	1	1	1	5	4	6	6	7	2	2	0	21	2		4			5		1	1	4	4
1	5	4	3	1	2	4	3	3	4	3	2	4	3	2	4	4	3	2	2	2	1	5	5	4	5	5	3	13	13	18	3	Agender	1			5		1	1	3	4
1	2	2	1	3	2	2	1	2	2	1	2	1	2	2	3	3	3	1	2	2	2	2	1	2	2	1	3	0	15	25	2		4			5		1	1	4	2
1	5	5	2	1	2	2	2	2	1	1	1	1	1	1	1	2	2	2	1	1	1	6	5	6	7	7	1	1	2	20	2		1			5		1	1	5	3
1	4	4	2	2	1	4	4	4	4	4	3	3	3	3	3	4	3	3	4	2	2	3	4	3	5	3	3	5	20	22	2		1			5		1	1	3	4
1	4	4	3	2	2	2	2	2	2	1	1	1	1	2	2	2	1	1	1	1	1	7	7	7	6	6	1	0	3	19	1		1			5		1	1	4	3
1	5	4	1	1	1	4	4	4	4	3	4	3	4	4	3	3	4	4	3	2	2	6	6	6	7	3	2	7	15	20	2		1			5		1	1	4	4
1	4	4	2	2	1	3	3	3	3	3	3	1	2	2	2	2	2	2	2	1	2	4	4	5	4	3	3	3	10	20	2		4			5		1	2	2	4
1	4	4	3	2	2	4	4	4	4	4	4	4	3	4	4	3	4	4	4	3	3	2	2	1	2	2	4	10	20	18	4		4			5		1	1	5	4
1	4	4	1	1	1	3	3	3	3	2	2	4	3	3	2	3	2	2	2	2	2	3	5	3	5	3	4	20	25	19	2		1			5		1	1	4	3
1	4	4	1	1	1	2	2	2	3	2	2	2	1	2	3	2	2	2	2	1	1	6	6	6	6	6	2	4	3	20	2		1			5		1	1	4	4
1	5	5	3	3	1	2	2	2	2	2	2	2	2	2	2	2	2	2	2	2	2	5	4	5	5	2	3	0	15	21	2		4			5		2	2	4	4
1	3	2	2	2	1	3	2	3	2	4	4	2	1	2	4	3	4	4	4	3	1	4	4	4	3	2	4	0	0	19	2		4			5		1	1	3	3
1	4	2	3	3	1	4	4	4	4	4	2	2	2	2	4	4	4	4	4	1	2	2	1	1	3	4	3	0	30	20	2		3			5		1	1	1	5
1	5	5	2	3	2	2	1	2	1	1	1	4	1	1	1	2	1	1	1	1	1	7	7	7	7	7	2	10	4	20	2		1			5		1	1	5	5
1	2	3	1	1	1	1	1	1	2	2	2	1	2	1	2	2	1	2	1	1	1	5	5	5	5	6	1	3	3	19	2		1			5		1	2	4	2
1	5	4	2	3	2	4	4	4	3	4	4	4	2	3	4	4	4	3	3	2	1	3	2	2	2	4	3	30	888	18	2		1			5		1	1	4	4
1	5	4	1	1	1	2	2	2	2	2	3	1	2	2	3	2	2	2	2	2	1	5	5	5	5	5	2	4	4	19	2		2			5		1	1	4	4
1	5	5	3	2	2	2	2	2	1	4	1	2	4	2	1	4	1	1	4	2	1	1	5	2	3	1	1	0	2	19	2		5			5		1	1	4	5
1	4	4	2	2	1	3	3	4	2	2	3	3	2	2	1	3	3	3	3	2	2	5	3	4	5	4	3	4	1	20	2		1			5		1	1	4	4
1	4	2	1	1	1	2	3	3	2	2	2	3	1	2	2	2	1	1	1	1	2	5	5	5	6	3	2	0	3	26	1		1			5		1	1	4	5
1	5	5	3	3	1	2	1	2	2	2	2	1	1	2	2	2	1	1	2	1	1	5	5	5	5	5	3	5	3	19	2		1			5		1	1	4	5
1	4	4	1	1	1	2	1	1	1	1	1	1	1	1	1	1	2	2	1	1	1	6	6	6	6	5	2	0	1	20	1		1			5		1	1	5	5
1	5	4	3	3	1	3	3	2	2	2	2	1	2	2	3	3	1	1	3	1	1	5	6	6	6	4	2	0	5	22	2		1			5		1	1	4	5
1	4	3	2	3	2	4	3	3	3	2	3	1	3	3	2	2	2	3	3	1	1	3	4	2	5	5	3	3	5	19	2		1			5		1	1	3	4
1	5	5	1	1	1	2	1	2	1	1	1	1	1	1	2	2	1	1	1	1	1	7	7	7	6	7	2	888	0	20	2		1			5		1	1	3	5
1	4	3	2	1	2	2	2	4	3	4	4	2	4	3	3	4	4	2	4	3	2	2	2	3	5	2	4	10	10	19	2		1			5		1	1	3	5
1	4	3	3	2	2	3	3	3	3	3	2	2	2	2	3	3	2	3	2	1	2	2	4	5	5	2	2	0	7	20	1		1			5		1	1	3	4
1	5	4	1	1	1	3	2	2	2	1	2	1	2	3	4	3	3	2	2	1	1	5	4	4	5	1	3	0	15	20	1		1			5		1	1	2	4
1	5	4	3	1	2	2	2	3	4	3	4	2	3	2	3	4	4	4	4	3	1	5	6	5	6	3	2	5	5	19	2		1			5		1	1	3	4
1	5	4	2	1	2	1	1	2	1	2	1	1	1	1	2	2	1	1	2	1	1	5	6	6	5	5	2	0	0	24	2		1			5		1	2	2	5
1	4	3	1	1	1	3	3	4	3	2	3	2	2	3	4	4	3	4	3	1	4	5	5	3	7	3	2	0	12	20	2		1			5		1	1	4	4
1	4	3	3	2	2	1	2	3	1	1	1	1	1	1	3	2	2	1	2	1	1	6	6	6	6	5	5	30	30	20	2		4			5		1	1	4	2
1	5	4	2	1	2	2	1	2	2	1	1	1	1	2	3	2	1	1	1	1	1	5	7	6	6	5	2	1	5	22	2		1			5		1	1	5	2
1	4	3	1	1	1	1	1	1	1	1	1	2	2	3	3	3	2	3	1	1	1	2	4	3	1	7	2	5	0	21	2		4			5		2	2	2	2
1	5	4	3	2	2	3	2	3	2	2	3	4	1	2	2	2	1	2	3	1	1	5	5	6	6	3	3	2	5	21	2		1			5		1	1	4	4
1	4	4	1	2	2	2	2	2	2	1	1	1	2	1	1	2	1	1	3	1	1	6	6	6	7	7	2	10	9	18	2		1			5		1	1	4	5
1	5	5	2	2	1	3	2	3	3	3	2	2	2	2	2	3	2	3	3	1	1	5	5	5	6	5	2	2	7	19	2		1			5		1	1	4	4
1	4	4	2	3	2	2	1	2	2	1	2	1	1	1	2	2	2	1	1	1	1	5	6	6	6	5	2	0	0	21	2		6			5		1	2	3	5
1	4	2	1	1	1	4	2	3	4	2	2	1	2	3	4	4	4	1	4	1	1	1	1	5	1	1	5	15	15	20	2		1			5		1	1	2	3
1	4	4	3	3	1	2	2	2	2	1	1	1	1	1	1	1	2	1	2	1	1	6	4	5	6	5	3	2	5	20	2		1			5		1	1	3	4
1	4	4	2	2	1	1	1	2	2	2	2	1	2	1	4	4	2	2	3	1	1	5	6	6	6	5	4	15	20	19	2		4			5		1	2	4	2
1	5	4	1	1	1	2	2	2	3	2	2	1	2	2	4	2	2	1	1	1	1	4	5	5	3	2	2	2	3	18	1		4			5		1	1	4	4
1	5	4	3	3	1	3	3	4	2	2	4	3	3	4	3	3	3	4	4	2	4	2	3	3	5	1	2	0	15	21	2		1			5		1	2	1	5
1	5	5	2	2	1	4	4	4	3	3	2	2	2	3	4	4	4	3	3	1	1	2	2	2	3	2	5	20	7	22	2		4			5		1	1	2	4
1	4	3	2	3	2	4	4	4	4	2	3	4	2	2	4	2	4	2	3	1	1	5	5	5	6	6	4	15	8	18	2		1			5		1	1	3	3
1	4	4	3	1	2	4	2	2	4	1	3	1	1	1	2	3	1	1	2	1	1	7	7	7	7	7	2	0	0	21	2		1			5		1	1	3	4
1	4	4	1	1	1	2	2	2	2	1	2	2	2	2	1	2	1	1	2	1	1	3	6	5	3	6	2	0	0	20	1		4			5		1	2	4	5
1	4	2	2	2	1	4	4	4	3	3	2	1	2	2	4	3	3	1	4	1	1	6	7	7	7	3	2	4	10	19	2		4			5		1	1	2	2
1	4	2	1	3	2	1	1	1	3	2	3	2	2	3	4	4	3	4	4	1	2	2	2	2	2	1	3	0	5	18	2		4			5		1	1	2	2
1	4	5	3	1	2	3	2	3	4	2	2	2	1	2	4	4	2	2	2	1	1	5	3	4	6	3	2	0	12	19	2		1			5		1	1	3	4
1	3	3	2	1	2	2	3	3	3	2	2	2	3	2	3	2	2	2	1	2	2	5	6	5	4	3	3	7	6	21	1		1			5		1	1	2	3
1	4	5	1	1	1	2	1	1	2	2	2	1	1	2	2	2	3	1	2	2	1	5	5	6	6	5	2	0	4	20	2		5			5		1	1	4	4
1	4	3	3	1	2	2	2	2	1	2	3	1	2	1	3	3	2	2	2	1	1	5	6	4	3	4	2	5	2	20	2		7			5		1	1	3	4
1	5	4	1	1	1	4	3	3	2	2	1	3	2	2	3	4	3	3	3	2	1	5	5	6	5	6	3	15	20	19	2		1			5		1	1	3	4
1	5	4	2	1	2	2	2	2	2	1	1	1	1	2	1	1	1	2	1	1	1	5	6	5	5	4	1	0	0	21	2		1			5		1	1	5	4
1	4	3	3	3	1	3	3	3	3	1	1	3	3	4	3	3	2	3	4	1	2	3	4	4	3	3	3	2	8	24	2		1			5		1	1	3	3
1	5	4	1	1	1	4	4	4	4	4	4	4	3	3	1	2	2	4	4	2	1	2	3	1	2	1	3	5	12	20	2		4			5		1	2	1	4
1	5	5	3	1	2	2	1	1	3	3	3	1	1	1	3	2	1	1	2	1	1	6	7	7	7	6	2	5	10	21	2		1			5		1	1	4	4
1	5	4	2	2	1	3	2	2	3	1	2	1	2	2	3	2	3	2	3	2	1	2	5	4	3	2	2	3	20	20	2		1			5		1	1	4	4
1	5	5	2	3	2	3	4	4	3	3	3	1	2	2	4	3	1	1	2	1	1	6	5	6	6	6	1	0	10	19	2		1			5		1	1	3	5
1	5	5	1	1	1	2	3	4	2	1	2	2	3	1	1	3	3	4	3	1	1	5	6	6	6	2	2	0	10	18	2		4			5		2	2	3	5
1	3	3	3	3	1	1	1	1	1	1	1	1	1	1	1	1	1	1	1	1	1	4	4	4	4	4	2	3	4	19	1		4			5		2	2	4	3
1	4	4	2	1	2	3	4	4	3	2	1	1	1	2	1	4	4	2	3	1	1	5	6	6	4	6	3	8	3	22	2		2			5		1	1	4	4
1	4	4	3	2	2	3	4	4	3	4	3	4	4	4	4	3	4	4	4	3	3	2	2	2	2	1	5	888	15	19	2		4			5		2	2	2	4
1	5	4	3	3	1	2	2	3	2	2	2	2	1	2	3	3	2	2	1	1	1	4	4	3	3	2	2	2	0	20	2		5			5		1	1	4	3
1	5	4	1	1	1	3	2	2	3	3	2	3	2	2	3	3	3	2	2	3	2	5	5	5	4	5	2	0	15	20	2		1			5		1	1	3	4
1	5	4	2	2	1	3	2	4	1	1	2	1	2	1	3	3	2	1	3	1	1	6	5	5	6	5	2	4	3	19	2		2			5		1	1	3	4
1	4	4	2	1	2	1	1	2	1	1	1	1	1	1	2	2	1	1	2	1	1	5	6	6	5	5	1	5	4	18	2		1			5		1	1	4	3
1	5	5	3	2	2	3	3	3	4	4	2	2	2	2	4	2	4	2	2	1	2	3	3	4	3	1	3	10	10	20	1		4			5		1	1	1	4
1	3	3	1	3	2	4	4	4	4	4	4	4	3	4	4	4	3	4	4	4	4	3	3	4	4	2	3	20	0	20	2		1			5		1	1	1	3
1	4	4	1	1	1	3	2	2	2	2	2	1	2	2	3	3	3	2	2	1	1	5	6	5	4	3	3	0	4	19	2		1			5		1	1	3	4
1	4	4	2	3	2	2	2	2	2	1	3	1	2	2	1	2	1	2	2	3	1	5	5	5	4	5	2	0	4	19	1		1			5		1	1	3	4
1	5	3	3	1	2	3	2	3	2	1	2	1	2	2	1	2	2	3	3	1	1	6	6	5	6	4	2	5	2	19	2		1			5		1	1	4	4
1	4	4	3	1	2	2	2	2	2	3	2	1	1	1	3	3	3	2	3	1	1	5	5	4	5	3	2	0	27	19	2		1			5		1	1	4	4
1	5	4	2	1	2	2	2	3	2	1	2	2	1	2	2	2	3	3	2	1	1	5	6	5	6	6	2	0	0	37	2		1			5		1	1	4	5
1	4	4	1	1	1	4	4	4	3	4	2	4	2	2	1	2	3	3	2	2	1	4	5	4	6	6	2	0	18	20	1		1			5		1	1	5	4
1	4	4	1	1	1	3	3	3	3	3	3	3	3	2	3	2	3	2	2	2	2	5	5	5	5	4	3	0	0	20	1		8		Punjabi	5		1	1	3	4
1	4	4	1	1	1	3	1	3	2	1	1	2	3	2	4	3	3	3	2	1	1	3	5	3	2	3	2	0	20	20	2		5			5		2	2	2	4
1	4	4	3	2	2	2	2	2	3	3	3	3	3	3	3	3	3	3	4	4	4	6	5	5	5	5	2	0	0	20	2		1			5		1	1	4	4
1	5	5	2	2	1	2	2	2	2	1	3	1	3	2	3	4	4	2	2	3	1	2	5	2	4	1	3	5	16	19	2		4			5		1	1	3	5
1	5	5	3	2	2	3	3	3	3	2	2	2	2	3	3	3	3	3	3	1	1	5	5	5	6	5	2	0	20	19	2		2			5		2	2	3	4
1	5	5	1	1	1	2	2	2	2	1	1	1	3	2	4	3	4	2	2	1	1	5	6	6	6	6	4	14	30	19	2		2			5		1	1	5	5
1	4	3	2	2	1	4	3	4	3	1	4	4	4	4	4	3	3	4	4	4	2	3	2	2	2	3	4	10	25	19	2		1			5		1	1	1	4
1	4	3	2	3	2	2	2	3	2	1	2	2	2	2	3	4	2	2	3	1	1	4	3	5	5	6	3	4	5	19	2		4			5		1	2	4	5
1	5	5	1	1	1	1	1	2	2	2	2	1	3	1	3	3	3	2	3	1	1	5	5	6	5	2	3	6	15	19	2		1			5		1	1	4	5
1	4	4	3	3	1	2	2	1	3	1	2	1	4	2	2	4	2	3	2	2	1	5	7	6	4	7	3	7	7	20	1		4			5		2	2	4	4
1	5	4	2	2	1	3	3	3	2	1	2	2	1	2	1	2	1	1	1	1	1	3	4	5	4	4	2	0	0	19	2		1			5		1	2	3	3
1	5	5	3	3	1	3	2	3	4	3	2	2	3	3	4	4	2	2	2	3	1	5	3	3	4	3	3	7	20	20	2		1			5		1	1	4	4
1	4	4	2	1	2	2	2	3	1	2	2	1	1	1	2	3	3	1	2	1	1	5	4	6	4	5	2	5	4	18	2		1			5		1	1	5	4
1	5	5	1	1	1	4	4	3	2	2	4	4	4	4	3	3	2	4	4	4	1	5	4	5	5	3	1	2	15	22	2		1			5		1	1	2	5
1	2	2	3	2	2	2	3	3	2	1	2	3	1	2	3	4	2	2	3	1	1	5	6	5	6	6	2	888	0	18	2		1			5		1	1	4	4
1	5	4	1	1	1	3	3	3	4	4	4	2	4	3	4	4	4	3	4	2	1	5	5	2	5	1	2	3	26	22	2		1			5		1	1	2	5
1	5	5	1	1	1	3	3	3	3	3	3	3	4	3	4	4	4	4	4	4	4	3	3	3	3	3	5	6	17	20	2		4			5		1	1	3	4
1	4	4	3	1	2	2	1	1	1	2	2	1	1	1	2	2	2	1	2	1	1	6	6	6	6	7	2	0	0	20	2		1			5		1	1	5	2
1	4	4	2	2	1	1	1	1	1	1	1	1	1	1	1	2	1	1	1	1	1	6	7	7	6	5	1	0	0	20	2		8		South Asian	5		1	1	2	4
1	5	5	3	1	2	2	1	2	1	1	1	1	1	1	2	1	1	1	1	1	1	6	6	6	6	6	1	0	0	19	2		1			5		1	1	5	5
1	2	2	1	3	2	2	1	1	1	1	1	1	1	1	1	1	1	1	1	1	1	5	5	5	5	4	2	888	888	18	2		1			5		1	1	3	2
1	2	3	2	2	1	2	2	2	3	1	3	1	1	2	4	4	2	2	3	1	2	4	4	3	3	6	4	5	5	19	2		4			5		1	2	2	2
1	4	5	1	1	1	3	2	3	3	1	2	1	1	2	1	2	1	2	1	1	1	5	6	7	6	6	2	5	15	20	2		1			5		1	1	4	4
1	5	5	2	2	1	4	4	4	4	1	2	1	1	2	4	4	3	2	1	1	1	6	6	5	3	2	3	20	0	20	2		1			5		1	1	2	5
1	4	5	3	2	2	3	3	4	2	2	2	3	2	1	1	2	1	3	3	2	2	3	4	5	5	6	2	0	0	22	2		4			5		1	2	3	2
1	5	5	1	1	1	2	1	2	1	1	2	2	2	2	3	4	1	2	2	1	1	6	6	6	6	5	2	4	5	22	2		1			5		1	1	2	5
1	5	5	3	3	1	2	2	2	3	2	4	2	4	4	4	4	4	4	4	3	4	3	2	2	5	2	2	3	20	21	2		1			5		1	2	1	5
1	5	5	2	2	1	4	4	4	4	3	4	2	3	3	3	3	3	2	4	2	3	4	5	4	5	3	2	2	7	21	2		1			5		1	1	1	5
1	5	4	2	3	2	2	3	4	3	2	3	3	2	3	3	2	1	3	3	2	1	2	2	2	2	3	2	0	5	19	2		1			5		1	1	4	4
1	5	4	1	1	1	4	3	3	3	3	3	2	2	3	3	3	3	2	3	2	1	5	4	4	5	2	3	0	15	18	2		1			5		1	1	3	4
1	4	4	3	3	1	3	4	4	3	4	3	4	4	4	4	4	3	4	3	4	3	2	1	1	1	2	5	15	28	19	2		4			5		1	2	3	3
1	5	4	3	2	2	2	1	2	1	1	2	2	1	2	3	2	1	3	1	1	1	5	6	4	5	5	2	0	5	18	2		1			5		1	1	4	4
1	4	3	1	1	1	4	4	4	4	4	4	4	4	4	4	4	4	4	4	4	4	3	3	3	3	3	4	0	15	18	2		1			5		1	1	2	2
1	3	2	3	3	1	4	3	3	2	2	3	1	3	2	2	2	1	3	2	2	3	3	6	2	2	6	2	7	7	18	1		1			5		1	1	4	3
1	3	4	1	1	1	4	4	4	4	2	2	4	2	3	4	4	4	3	2	2	3	1	4	3	5	2	2	7	0	19	2		8		multi	5		1	1	2	4
1	3	3	1	2	2	4	3	3	3	4	4	3	2	1	1	2	3	3	3	1	1	5	5	6	6	3	3	15	10	19	2		1			5		1	1	4	4
1	5	4	3	1	2	4	4	4	4	4	4	2	4	4	4	4	2	3	4	2	1	3	4	4	4	1	2	0	0	41	2		1			5		1	1	2	4
1	5	3	2	2	1	4	4	4	2	3	2	4	4	3	4	4	4	3	2	1	1	2	4	5	6	7	3	12	5	18	2		6			5		1	1	2	4
1	4	3	1	1	1	2	2	3	4	3	2	2	1	1	2	2	2	1	2	1	1	6	5	5	5	5	4	0	0	22	2		1			5		1	1	3	2
1	2	3	3	1	2	4	4	4	4	4	4	4	3	3	3	4	4	4	2	2	1	3	3	2	4	4	4	0	15	19	2		1			5		1	1	2	4
1	4	4	2	1	2	2	2	2	1	1	2	1	2	1	2	2	1	1	3	1	1	5	4	5	5	4	2	0	3	19	2		1			5		1	2	1	4
1	3	2	2	3	2	4	3	3	1	1	2	1	2	2	1	1	1	2	1	1	1	5	5	6	4	7	3	0	14	20	1		1			5		1	2	3	2
1	2	2	1	1	1	2	1	1	1	1	2	1	3	1	2	2	1	1	2	1	1	3	6	4	4	2	2	0	0	21	1		4			5		2	2	3	2
1	5	4	2	2	1	3	3	3	2	3	2	1	2	2	3	1	2	2	2	1	1	5	3	3	3	4	2	5	10	21	2		1			5		1	1	4	4
1	4	4	1	1	1	2	2	2	1	1	2	2	1	2	1	2	1	1	2	1	1	5	5	5	7	5	1	0	0	19	2		1			5		1	1	2	4
1	5	4	1	1	1	4	4	4	3	1	2	4	1	2	1	2	1	4	1	1	1	2	2	3	1	1	5	30	0	18	2		1			5		1	1	4	5
1	5	5	3	2	2	2	1	2	1	1	3	1	1	1	2	2	1	1	2	1	1	4	5	5	5	4	3	30	30	21	2		1			5		1	1	3	5
1	5	4	2	2	1	4	3	3	3	4	1	4	1	2	3	3	3	1	4	4	1	7	7	5	7	6	2	5	25	19	2		1			5		1	1	3	4
1	5	3	2	1	2	3	3	3	4	1	3	3	4	4	4	4	4	2	4	1	1	7	7	5	5	2	2	0	14	20	2		1			5		1	1	5	4
1	5	5	1	1	1	2	1	2	1	1	2	2	3	2	3	3	4	2	2	1	1	5	6	5	7	6	1	2	1	22	2		1			5		1	1	4	4
1	4	4	3	1	2	2	2	2	2	1	2	1	1	1	1	1	1	1	1	1	1	6	6	6	3	5	2	2	0	20	2		1			5		1	1	4	4
1	5	4	1	1	1	4	4	4	3	2	4	4	3	3	4	4	3	3	3	2	3	2	3	3	4	1	3	0	10	21	2		1			5		1	1	2	4
1	4	5	2	2	1	2	2	3	4	2	3	2	3	2	4	2	3	2	2	1	1	5	5	6	3	1	3	3	18	18	3	Non-binary	1			5		1	1	2	4
1	3	4	3	1	2	3	3	2	2	3	3	2	3	2	3	3	2	2	3	3	2	5	4	4	5	2	1	0	3	19	1		6			5		1	1	2	2
1	5	5	3	2	2	2	1	1	3	2	1	2	3	2	1	2	1	2	4	2	1	5	6	5	5	7	2	0	20	19	2		1			5		1	1	4	5
1	5	4	2	1	2	3	3	3	4	4	2	1	2	2	4	4	2	2	3	2	1	5	5	6	5	4	2	4	15	20	2		1			5		1	1	3	4
1	4	4	1	1	1	3	3	4	4	4	3	2	2	1	4	4	4	1	2	1	1	4	3	3	6	4	4	3	7	18	1		1			5		1	2	3	2
1	4	3	1	1	1	3	2	3	3	4	2	3	2	2	3	2	3	2	4	1	1	5	5	6	6	6	2	2	4	20	2		3			5		1	1	3	4
1	4	4	3	3	1	3	3	3	2	1	3	2	1	1	1	2	1	2	1	1	1	6	6	7	7	5	2	0	0	21	2		1			5		1	1	3	4
1	5	4	2	2	1	4	4	4	3	2	3	3	3	4	2	4	1	1	2	1	1	5	5	5	7	2	3	4	6	21	2		1			5		1	1	4	4
1	5	4	3	2	2	2	1	1	2	2	2	2	2	2	1	1	1	2	4	1	1	6	6	6	5	6	2	0	0	20	2		1			5		1	1	4	5
1	5	4	2	2	1	3	3	2	2	2	2	4	2	2	4	4	4	2	2	2	1	5	4	4	4	3	3	15	30	23	2		1			5		1	1	4	5
1	5	4	1	1	1	2	1	2	2	1	1	3	1	2	1	2	2	1	3	1	1	5	5	5	3	5	2	4	3	20	2		1			5		1	1	2	4
1	4	4	3	3	1	2	2	3	2	1	2	3	1	2	3	2	2	2	2	1	1	4	5	5	3	3	2	888	888	19	2		1			5		1	1	4	4
1	4	3	1	1	1	3	3	3	4	2	2	2	3	3	3	3	2	3	3	1	1	4	5	5	5	4	2	4	7	20	2		1			5		1	1	3	4
1	5	4	2	3	2	2	2	2	2	2	2	2	1	1	1	1	1	2	1	1	1	3	3	3	7	2	2	7	0	21	2		1			5		1	1	3	2
1	5	5	2	2	1	2	1	2	2	2	2	3	2	2	3	2	2	2	2	2	1	5	5	5	3	5	2	4	5	19	1		1			5		1	1	4	4
1	4	4	3	3	1	2	2	2	3	1	2	3	1	2	1	2	2	3	3	1	1	3	4	5	6	5	2	5	0	19	2		1			5		1	1	3	4
1	3	4	1	1	1	1	1	2	1	1	1	1	1	1	1	1	1	1	2	2	1	7	7	7	6	7	1	0	0	23	2		8		European/Latin	5		1	2	2	4
1	4	4	2	1	2	4	4	4	4	3	4	3	4	4	4	4	4	4	4	4	1	5	5	5	3	4	3	1	11	23	2		8		south asian	5		1	1	1	4
1	5	4	3	3	1	3	2	3	4	3	2	2	2	2	3	4	1	3	2	2	1	5	6	5	3	2	2	4	2	19	2		4			5		1	2	4	5
1	4	5	1	1	1	2	1	2	2	1	2	2	2	2	2	2	2	1	1	1	1	5	6	5	5	6	2	0	5	21	1		3			5		1	2	4	4
1	3	3	3	2	2	3	2	3	2	3	2	3	2	2	2	3	3	3	2	2	2	4	4	4	4	4	3	2	4	19	2		1			5		1	1	4	3
1	4	4	1	1	1	4	2	2	1	1	3	2	2	3	1	4	1	2	2	1	1	5	3	2	2	3	2	2	5	19	2		1			5		1	1	2	5
1	5	5	2	1	2	1	2	2	2	1	1	1	1	1	2	1	1	1	3	2	1	5	7	7	7	5	1	0	10	20	2		4			5		1	1	3	4
1	5	4	1	1	1	2	2	3	1	1	3	1	1	2	1	2	2	1	3	1	1	2	5	5	4	3	2	0	3	19	2		1			5		1	1	5	4
1	4	4	2	1	2	3	3	3	3	3	3	3	2	2	4	2	4	3	3	2	1	1	1	4	5	1	3	888	15	18	1		4			5		1	1	1	4
1	2	3	3	3	1	3	2	2	3	1	3	4	3	1	2	1	2	1	2	1	1	3	5	4	2	2	3	888	0	19	2		7			5		2	2	3	5
1	5	5	3	1	2	2	2	3	2	3	2	1	2	2	3	3	1	1	1	1	1	3	6	5	6	3	1	0	3	18	2		1			5		1	1	5	5
1	4	2	2	3	2	4	3	3	3	2	4	3	2	2	2	3	4	3	1	1	1	2	3	3	5	2	2	14	888	19	2		8		punjabi	5		1	1	3	4
1	3	3	1	1	1	2	1	3	1	1	2	1	1	1	2	2	2	1	1	1	1	4	6	6	7	7	3	2	6	18	1		7			5		1	1	4	3
1	5	4	3	2	2	2	2	2	2	2	2	1	2	1	4	3	3	3	3	1	1	7	7	6	6	6	2	0	4	19	2		1			5		1	1	4	5
1	2	2	1	3	2	3	4	3	3	3	3	3	3	3	3	3	4	3	3	4	3	4	3	3	3	2	4	15	15	19	2		1			5		1	1	1	3
1	2	4	2	1	2	1	2	2	2	1	1	1	2	1	3	1	1	1	1	1	1	6	6	6	4	5	2	3	0	21	2		4			5		1	1	4	4
1	5	4	2	2	1	4	3	4	3	3	4	2	1	4	3	3	2	1	2	1	1	3	3	4	5	6	3	0	0	21	2		8		Half caucasian, half asian	5		1	1	3	5
1	5	5	3	3	1	2	2	2	3	3	2	2	2	2	3	2	1	1	2	2	1	3	5	3	5	3	3	10	5	71	2		1			5		1	1	4	2
1	4	4	1	2	2	2	1	3	2	2	3	1	3	1	2	2	1	1	2	3	1	6	5	6	6	2	2	1	0	20	1		1			5		1	1	3	3
1	4	4	2	1	2	4	2	3	3	3	3	3	2	3	3	3	2	3	3	2	1	5	5	2	6	2	3	0	4	19	1		1			5		1	1	4	4
1	3	4	1	3	2	2	2	2	2	1	1	2	2	1	1	2	1	1	2	1	1	4	5	5	6	4	2	3	5	19	1		4			5		1	1	4	4
1	5	4	2	2	1	1	1	1	2	1	3	1	1	1	3	3	3	1	1	1	1	7	7	7	7	5	2	0	1	19	2		1			5		1	1	4	4
1	4	2	3	3	1	4	4	4	3	2	2	3	3	3	4	2	2	2	3	1	1	5	6	2	5	1	2	3	1	18	1		8		Iranian	5		1	1	4	4
1	5	5	1	1	1	2	1	2	1	1	2	2	1	2	2	2	4	2	1	1	1	3	4	5	5	2	2	8	4	19	2		2			5		1	1	3	3
1	5	5	2	2	1	3	3	3	3	3	2	1	2	2	3	4	2	2	3	1	1	3	5	6	4	4	3	10	4	24	2		1			5		1	1	3	5
1	3	3	3	3	1	2	1	2	3	1	2	1	2	2	2	2	1	1	2	1	1	3	5	3	2	3	2	0	5	19	1		8		sri lankan	5		1	1	3	3
1	4	2	3	3	1	4	4	4	4	4	4	4	4	4	2	4	4	4	4	1	4	7	5	1	4	1	3	25	30	19	2		1			5		1	1	2	4
1	5	5	1	1	1	2	2	2	2	2	2	2	2	2	3	3	3	4	4	1	1	1	2	2	2	2	4	10	15	22	2		1			5		1	2	2	4
1	4	4	2	2	1	1	1	2	2	1	1	1	1	1	2	2	2	1	2	1	1	3	5	3	3	3	1	0	0	21	1		5			5		1	1	5	4
1	3	4	1	3	2	3	2	2	3	4	3	4	2	2	2	2	3	4	2	3	2	5	6	4	2	1	3	0	0	19	2		4			5		2	2	3	5
1	4	4	2	3	2	3	3	3	1	2	2	1	3	3	4	4	4	1	3	1	1	6	5	5	6	5	2	2	15	21	2		1			5		1	1	4	4
1	4	4	3	2	2	2	2	2	2	2	1	1	1	1	2	2	1	1	2	1	1	5	6	6	3	3	2	5	3	18	2		1			5		1	1	5	4
1	3	3	3	1	2	1	1	1	1	1	1	1	1	1	1	1	1	1	1	1	1	6	6	6	6	3	1	0	0	21	1		4			5		1	2	5	3
1	4	4	1	1	1	2	1	1	2	1	2	1	2	2	1	1	2	2	1	1	1	6	6	6	7	5	2	0	4	27	2		1			5		1	1	5	4
1	4	4	3	3	1	3	3	4	2	2	2	1	2	2	3	3	1	4	2	1	1	3	4	4	5	2	3	0	10	18	2		4			5		1	1	4	4
1	4	4	2	2	1	4	3	3	4	4	3	3	2	2	3	2	4	3	4	4	2	2	3	2	3	5	3	888	18	18	2		1			5		1	2	5	4
1	5	4	1	1	1	1	1	2	1	1	2	1	2	1	3	3	2	2	1	1	1	5	6	6	6	5	1	0	0	18	2		3			5		1	1	5	2
1	2	4	3	3	1	4	4	4	4	3	2	2	3	3	2	3	3	3	3	1	1	3	6	5	5	3	3	888	888	19	2		1			5		1	2	2	4
1	3	3	1	1	1	1	1	1	1	1	1	1	1	1	1	1	1	1	1	1	1	4	4	4	4	4	2	0	0	21	1		4			5		1	2	3	3
1	3	4	2	1	2	2	1	1	1	1	1	1	1	1	1	1	1	1	1	1	1	7	7	7	7	7	1	2	2	19	1		1			5		1	2	5	4
1	2	4	3	2	2	2	2	3	3	1	2	2	2	3	4	3	2	2	2	2	1	2	4	5	3	4	3	14	3	22	2		4			5		1	2	1	2
1	4	4	1	1	1	2	2	3	3	4	3	1	1	1	2	4	2	1	4	4	1	6	7	6	6	2	1	0	0	18	1		1			5		1	2	4	4
1	4	4	2	3	2	4	3	3	3	3	2	3	4	3	3	2	3	4	3	2	1	5	5	5	4	3	3	7	7	20	1		1			5		1	1	3	4
1	5	4	1	1	1	2	2	2	4	3	2	2	2	1	3	2	3	2	2	1	1	5	5	5	5	5	2	15	15	19	2		1			5		1	1	3	4
1	4	4	3	3	1	2	2	2	2	1	3	1	2	1	3	3	3	1	1	1	1	5	3	3	5	4	2	5	0	20	2		1			5		1	1	3	4
1	2	2	3	2	2	3	2	1	4	4	2	1	1	2	4	2	1	2	3	1	1	5	6	5	5	1	2	0	3	19	1		1			5		1	1	4	5
1	4	4	2	2	1	4	2	4	4	3	2	3	3	2	3	3	2	4	2	2	3	4	4	4	4	3	3	14	14	22	2		1			5		1	1	3	4
1	2	4	1	1	1	1	1	2	1	1	1	2	1	1	2	1	3	2	1	1	1	5	5	5	3	5	2	0	4	21	2		4			5		1	1	3	4
1	4	4	3	2	2	3	3	3	2	3	3	3	3	3	2	2	3	2	3	3	3	5	4	5	4	5	1	0	10	19	1		7			5		1	1	5	3
1	5	5	2	1	2	3	4	4	4	4	4	2	3	4	4	4	4	4	4	2	1	6	5	6	6	6	3	5	14	19	2		1			5		1	1	4	4
1	5	4	1	1	1	3	2	3	2	2	2	1	2	2	2	3	3	3	2	2	2	3	3	3	5	3	3	0	5	20	2		1			5		1	1	4	4
1	5	2	3	3	1	3	3	3	3	1	3	3	2	3	3	3	2	4	2	2	4	3	2	2	3	3	3	7	17	22	2		1			5		1	1	2	4
1	5	5	2	2	1	4	4	4	4	4	4	4	4	4	4	4	4	4	4	4	1	1	5	1	1	6	2	0	20	24	2		1			5		1	1	3	2
1	4	2	1	3	2	2	2	2	1	1	2	1	3	2	2	3	1	2	3	1	1	5	6	3	7	3	2	10	2	18	1		1			5		1	1	3	4
1	1	1	3	1	2	2	1	4	2	2	2	3	4	3	2	3	2	1	3	3	2	1	1	4	4	4	5	5	5	19	2		4			5		2	2	5	5
1	5	5	2	1	2	2	2	2	2	1	1	2	2	3	1	2	1	2	1	1	1	5	6	5	5	3	2	10	5	20	2		1			5		1	1	5	4
1	4	3	3	3	1	2	1	2	2	1	1	1	1	2	1	1	2	2	1	1	1	4	4	5	5	3	2	6	3	19	2		1			5		1	1	4	4
1	4	4	1	1	1	3	3	3	3	2	2	2	2	1	2	2	1	1	1	1	1	3	5	5	5	3	4	10	2	18	2		4			5		1	1	5	4
1	5	4	3	2	2	4	4	4	4	2	2	2	4	4	1	2	1	3	2	1	1	2	2	3	4	4	4	888	20	18	2		1			5		1	1	3	4
1	5	5	2	2	1	4	4	4	3	3	2	4	4	2	2	3	1	4	3	1	1	3	5	4	3	3	2	0	10	18	2		1			5		1	2	4	5
1	2	4	1	1	1	2	2	2	1	1	4	3	3	3	1	3	1	2	2	3	1	1	5	4	3	3	3	0	15	19	2		1			5		1	1	2	4
1	1	1	3	3	1	1	1	1	1	1	1	1	1	1	1	1	1	1	1	1	1	5	6	6	6	7	1	0	0	22	1		1			5		1	1	5	3
1	5	4	1	1	1	4	3	3	2	2	1	3	3	3	2	4	3	4	2	2	2	5	6	2	4	4	4	4	10	20	2		1			5		1	1	3	4
1	4	3	2	2	1	4	4	4	4	4	4	4	4	4	4	4	3	3	4	3	2	2	2	2	2	1	3	4	25	23	3	Non-Binary	2			5		1	1	1	4
1	5	4	3	3	1	2	1	2	1	1	1	2	1	1	2	2	1	1	2	1	1	3	5	6	5	5	2	0	3	18	2		4			5		1	1	4	4
1	5	4	3	3	1	4	2	2	2	2	2	3	1	2	2	4	2	2	2	1	1	6	6	6	6	6	3	2	1	21	2		1			5		1	1	4	4
1	4	4	1	1	1	4	3	3	3	2	3	2	2	2	2	2	2	2	2	2	2	3	5	3	6	5	2	2	14	20	2		1			5		1	1	4	4
1	4	3	2	3	2	2	1	2	2	1	2	1	1	2	4	3	1	2	1	1	1	6	6	6	5	5	2	4	5	18	1		1			5		1	1	4	4
1	5	5	1	2	2	4	4	4	4	4	4	4	4	4	4	4	4	4	4	4	4	3	6	5	4	2	2	2	0	20	2		1			5		1	1	2	4
1	4	4	2	2	1	3	3	4	4	3	4	2	3	3	4	4	3	4	4	2	1	3	3	2	3	3	2	0	5	19	2		1			5		1	1	1	4
1	4	4	3	3	1	3	3	4	2	1	3	2	3	3	2	4	3	1	3	3	1	5	6	5	4	3	4	7	20	19	2		2	metis		5		1	1	4	5
1	5	5	1	1	1	3	2	2	3	3	2	2	2	1	3	2	2	2	3	1	1	2	5	2	4	3	2	4	8	18	2		8		Asian and Caucasian	5		1	1	3	4
1	5	5	2	3	2	4	4	4	4	4	4	4	4	4	4	4	3	4	4	4	4	1	5	1	6	1	3	5	30	18	2		8		biracial (white/black)	5		1	1	5	5
1	4	4	3	1	2	2	2	3	2	2	3	2	3	2	2	3	3	3	4	2	1	4	5	5	6	3	3	5	7	20	2		6			5		2	2	5	5
1	4	3	1	1	1	4	4	4	4	4	2	3	3	2	2	4	2	3	4	2	1	4	4	2	2	1	3	10	5	19	1		1			5		1	1	1	4
1	4	4	2	1	2	3	3	3	3	3	3	2	1	2	3	2	2	2	2	2	1	4	6	6	7	7	1	0	0	19	1		4			5		2	2	3	4
1	5	4	1	1	1	3	1	2	1	2	2	2	1	1	1	1	1	1	1	2	1	6	7	7	5	5	1	0	0	22	1		8		caucasian and hispanic	5		1	2	4	5
1	5	4	1	1	1	4	4	4	2	3	3	3	3	4	4	4	4	3	3	3	3	6	7	5	7	3	1	0	0	20	2		1			5		1	1	5	4
1	5	4	2	2	1	4	4	4	4	2	4	3	4	4	4	4	4	3	3	1	1	2	3	3	3	3	4	2	5	29	2		1			5		1	1	2	4
1	4	4	3	2	2	4	4	4	3	3	2	3	1	2	2	2	1	1	2	2	1	4	4	3	3	2	2	0	15	19	2		1			5		1	1	2	3
1	5	4	3	2	2	1	1	2	1	1	2	1	1	1	1	2	1	1	1	1	1	7	7	7	6	6	2	0	0	21	1		1			5		1	1	5	4
1	5	3	1	1	1	3	3	3	3	1	1	1	1	2	4	3	3	1	1	1	1	6	5	6	5	4	2	2	1	22	1		1			5		1	1	5	4
1	4	4	2	3	2	2	2	3	1	2	2	1	1	1	2	2	1	2	1	1	1	5	6	5	3	3	2	6	10	19	1		7			5		1	1	5	4
1	1	1	3	2	2	3	1	2	2	2	3	2	1	2	2	2	2	2	2	1	1	5	5	5	4	5	2	2	0	21	2		2	Metis		5		1	1	4	5
1	5	5	1	1	1	2	3	2	2	1	2	1	3	2	4	4	4	3	2	4	2	3	2	3	2	1	2	0	15	20	2		5			5		1	1	4	4
1	2	4	3	3	1	4	3	4	4	2	4	2	4	4	4	4	4	1	4	3	1	4	4	5	5	5	2	3	0	20	2		1			5		1	1	2	5
1	5	4	1	1	1	3	2	3	2	2	1	1	2	2	3	3	3	2	3	1	1	6	5	6	7	5	2	2	5	21	2		1			5		1	1	4	3
1	4	3	2	2	2	2	2	3	1	1	2	2	3	2	4	3	4	4	4	2	1	2	3	4	3	3	3	6	4	19	1		1			5		1	1	4	4
1	4	3	2	2	2	3	4	4	4	2	3	1	3	3	3	3	2	3	3	1	1	4	5	3	3	1	1	2	10	21	1		4			5		1	1	2	2
1	5	5	3	1	1	1	1	1	1	2	2	1	2	1	3	2	2	1	1	1	1	6	6	6	6	6	2	0	0	21	1		1			5		1	1	5	4
1	4	3	1	1	1	2	2	3	2	1	2	2	2	3	1	2	3	2	1	1	1	5	6	4	5	3	2	3	10	20	1		1			5		1	1	4	4
1	4	5	2	1	1	4	4	4	4	4	4	4	1	1	2	3	3	1	1	1	1	7	7	7	7	7	1	888	5	18	2		1			5		1	1	5	4
1	5	3	3	3	1	2	4	4	2	1	3	2	4	4	1	4	3	3	1	1	2	2	2	3	4	2	3	4	15	18	2		1			5		1	1	2	3
1	4	4	1	1	1	2	1	2	1	3	3	4	3	1	1	1	1	2	1	1	1	2	5	4	2	2	3	30	0	18	1		4			5		1	1	1	4
1	5	4	3	2	2	4	3	4	4	4	3	4	4	4	4	4	4	4	2	3	3	2	3	1	1	1	4	0	30	20	1		8		north indian	5		1	1	1	4
1	4	4	2	3	1	2	2	2	2	1	2	1	1	1	1	2	2	1	1	1	1	4	6	6	5	3	2	2	7	19	2		1			5		1	1	4	4
1	4	4	1	1	2	2	2	1	1	1	2	1	1	2	2	1	1	2	1	1	1	3	5	5	5	3	3	3	0	18	1		1			5		1	1	3	4
1	5	3	3	1	1	2	2	2	2	2	2	2	3	3	3	3	3	3	3	3	4	5	6	5	5	3	2	4	3	25	2		1			5		1	2	2	4
1	3	3	1	3	1	1	1	1	1	1	1	1	1	1	1	1	1	1	1	1	1	4	4	4	4	4	3	0	0	19	1		7			5		2	2	3	3
1	4	4	2	1	1	2	3	3	3	2	2	1	1	2	3	3	2	1	2	1	1	5	6	6	6	5	3	10	15	18	2		1			5		1	1	3	5
1	2	3	2	2	2	2	3	3	3	2	1	2	2	2	1	2	1	1	3	1	1	3	5	4	3	5	3	0	12	21	1		7			5		2	2	3	4
1	2	1	3	3	1	1	1	1	1	1	1	1	4	4	2	4	4	4	4	1	1	5	5	7	4	4	3	2	20	20	2		4			5		2	2	1	5
1	5	5	1	1	2	4	4	4	4	4	4	4	1	3	4	4	1	1	1	1	1	5	3	5	6	2	1	3	0	21	2		1			5		1	1	2	2
1	4	4	1	1	2	2	2	2	1	1	1	3	1	1	3	2	4	4	3	3	1	3	3	3	3	3	5	0	0	22	1		2			5		1	2	2	3
1	5	5	3	1	2	1	2	2	1	1	1	1	2	2	2	2	3	3	2	2	3	3	3	3	2	1	5	0	5	20	2		4			5		1	2	3	5
1	2	2	3	1	1	2	2	3	1	1	3	4	1	2	3	2	1	2	2	1	2	4	6	3	3	4	2	0	0	20	2		4			5		2	2	3	4
1	5	5	1	1	1	3	2	2	3	2	3	3	1	1	3	2	2	2	2	1	1	5	7	6	6	3	2	9	8	21	2		1			5		1	1	4	5
1	5	4	2	3	1	3	2	2	2	2	3	3	2	3	4	3	4	4	4	3	1	2	3	3	5	1	2	0	20	19	2		1			5		1	1	2	4
1	5	3	2	3	1	3	3	3	3	2	2	3	1	1	1	2	1	2	1	1	1	5	6	6	5	4	4	20	2	20	2		8		3/4 caucasian 1/4 african	5		1	1	4	3
1	4	4	1	1	2	4	3	4	3	4	4	4	2	3	2	4	4	3	3	1	2	5	4	4	5	3	2	20	30	18	2		1			5		1	1	3	4
1	2	1	3	3	2	3	3	3	2	2	4	3	4	3	4	4	4	3	3	1	2	2	1	3	4	1	3	0	10	18	2		5			5		1	1	1	4
1	4	3	2	3	1	2	2	2	3	4	3	4	4	4	4	4	4	4	4	4	2	4	3	3	3	4	5	2	15	19	2		7			5		1	1	3	4
1	2	1	3	3	2	4	3	3	3	2	2	2	2	2	2	3	3	3	4	2	2	5	5	6	5	3	2	9	7	24	2		2			5		1	1	4	5
1	3	2	3	3	2	2	1	2	1	1	2	2	2	1	2	1	1	1	1	1	1	5	6	6	6	6	2	25	1	21	2		1			5		1	1	4	5
1	5	5	1	1	1	2	2	2	2	2	2	1	1	1	1	2	1	1	1	1	1	7	7	4	3	5	1	888	0	18	1		1			5		1	1	5	3
1	5	5	1	1	1	4	4	4	3	4	4	3	2	3	4	3	1	2	1	2	1	3	6	5	7	5	2	10	5	18	1		1			5		1	1	5	4
1	4	3	2	1	2	4	4	4	4	4	4	4	4	4	4	4	4	4	4	4	4	4	3	3	5	2	2	20	20	18	2		3			5		1	1	5	4
1	4	3	2	2	1	2	2	2	3	1	2	2	2	2	2	3	2	1	3	1	1	5	5	5	6	3	3	5	10	34	2		1			5		1	1	3	5
1	4	3	3	3	1	3	4	4	3	3	3	3	3	4	2	4	3	3	3	2	3	4	3	2	5	5	2	1	15	20	2		1			5		1	1	2	4
1	4	3	2	2	1	3	3	3	3	2	1	2	2	2	1	3	2	3	2	1	1	5	5	3	3	5	3	0	0	21	2		1			5		1	1	2	4
1	5	5	1	1	1	3	2	4	4	1	4	2	4	4	4	4	1	3	4	1	2	1	6	1	5	2	1	0	15	22	1		1			5		1	1	2	5
1	5	5	1	1	2	2	1	2	2	3	2	1	2	1	3	3	4	2	1	1	1	5	6	5	5	3	1	5	7	23	3	Non-Binary (she/they)	1			5		1	2	2	5
1	3	1	3	3	1	1	1	1	1	1	2	2	1	1	2	2	1	1	1	1	1	6	6	6	6	6	4	15	0	22	1		1			5		1	1	4	4
1	4	3	2	1	1	2	2	2	1	2	2	1	1	2	1	2	1	1	1	1	1	6	6	5	5	7	2	0	5	20	1		1			5		1	1	5	4
1	5	5	1	1	1	3	3	3	3	3	3	3	3	3	3	3	3	3	3	3	3	7	5	5	5	5	1	2	8	20	2		4			5		2	2	2	3
1	4	3	2	2	1	2	2	2	3	2	2	2	2	2	1	2	2	1	1	1	1	3	5	5	5	2	2	0	4	19	1		7			5		2	2	4	5
1	3	2	3	3	1	2	2	3	2	1	1	1	1	1	3	3	3	2	1	1	1	5	5	4	3	3	2	0	2	18	1		5			5		1	2	2	5
1	5	4	1	1	1	4	4	4	3	3	3	3	4	4	4	4	4	4	3	4	2	5	5	5	6	3	3	2	16	20	2		1			5		1	2	2	4
1	3	2	3	3	2	1	1	1	1	1	1	1	1	1	2	2	1	1	1	1	1	4	3	3	3	2	2	3	0	20	2		1			5		1	1	4	4
1	4	3	2	2	1	4	3	4	4	2	3	3	3	4	4	4	4	4	4	2	3	3	4	4	4	3	3	7	888	22	2		1			5		1	1	4	4
1	4	4	1	2	1	3	4	2	2	2	3	4	4	4	4	4	4	4	4	2	2	5	5	5	5	2	4	3	7	18	2		4			5		2	2	3	4
1	4	4	3	1	1	3	4	4	4	4	4	4	3	4	4	4	4	4	4	1	3	5	4	2	6	4	2	5	10	19	2		7			5		1	1	1	4
1	4	3	2	2	1	3	3	4	2	1	4	1	3	4	4	4	4	3	2	2	1	2	4	3	2	3	5	7	20	19	2		4			5		1	1	1	4
1	4	4	2	1	1	1	1	2	2	1	2	2	1	1	2	2	1	1	1	1	1	6	6	5	7	7	2	0	1	20	1		4			5		2	2	4	5
1	4	4	1	1	1	3	3	3	3	3	3	3	3	3	3	3	3	3	3	3	3	5	4	3	5	3	2	5	4	20	2		5			5		1	1	3	4
1	3	3	3	3	2	4	4	4	3	3	3	2	4	4	2	4	4	3	3	1	1	4	4	5	5	3	4	15	20	22	2		1			5		1	1	1	5
1	3	3	3	3	2	2	1	2	1	1	1	1	2	3	3	4	1	2	1	1	1	3	3	3	3	5	2	0	5	20	2		1			5		1	1	4	3
1	5	3	2	2	1	2	2	2	1	1	2	2	1	1	1	1	2	1	1	1	1	5	6	5	5	4	2	10	0	24	1		1			5		1	2	3	5
1	5	4	1	1	2	2	2	2	2	3	3	3	1	1	4	4	3	1	4	4	1	4	4	5	5	2	2	3	5	18	2		1			5		1	1	3	3
1	5	5	1	1	1	4	4	4	4	2	3	1	2	2	3	3	3	2	3	1	1	6	6	6	5	5	2	2	10	19	2		1			5		1	1	3	5
1	4	3	2	3	1	3	4	4	1	3	4	4	2	3	1	4	3	4	3	1	2	2	2	1	1	6	5	0	30	20	2		1			5		1	1	2	4
1	2	2	3	3	1	4	4	4	4	2	3	3	2	3	3	3	3	3	3	1	1	3	3	3	3	3	2	1	5	20	2		1			5		1	1	3	4
1	4	4	3	3	1	2	1	2	2	3	2	1	3	3	3	3	3	1	3	2	2	6	6	4	4	3	4	0	0	20	1		1			5		1	1	5	4
1	5	5	1	1	1	3	2	3	2	3	3	2	3	2	3	3	3	2	3	2	3	5	6	4	5	5	3	5	20	20	1		4			5		2	2	3	3
1	4	2	2	2	1	2	1	1	2	2	2	1	2	1	2	2	2	1	2	1	1	6	5	5	5	5	2	0	2	18	2		4			5		1	2	4	4
1	3	2	3	2	2	4	4	4	3	4	4	3	2	3	4	3	4	4	3	3	2	5	3	2	5	3	3	30	25	20	1		1			5		1	1	1	2
1	4	4	1	1	1	3	3	3	2	2	2	2	2	2	2	2	1	2	1	1	1	4	6	4	4	3	2	15	1	20	2		4			5		1	1	3	4
1	3	2	2	1	1	2	2	2	2	1	3	1	3	1	1	3	2	1	2	2	2	7	5	6	6	4	2	3	10	19	2		6			5		1	1	3	3
1	4	3	2	3	1	2	3	3	3	4	2	1	1	4	4	4	4	3	4	4	2	5	5	3	4	2	3	0	0	24	3	Non-binary	1			5		1	1	3	5
1	5	5	1	1	1	3	2	3	3	3	2	1	3	2	4	3	1	2	4	2	1	6	6	5	3	2	2	0	4	21	1		4			5		1	1	4	4
1	3	2	3	1	2	4	3	3	2	2	3	2	2	3	2	3	2	3	3	3	1	4	4	4	4	3	2	15	3	21	2		1			5		1	2	1	3
1	5	4	3	3	1	2	1	2	2	1	2	1	2	1	2	2	2	2	2	1	1	6	6	6	3	3	1	0	0	21	1		1			5		1	1	3	4
1	5	5	2	1	2	2	1	2	1	1	1	1	2	2	1	1	1	2	2	1	1	4	5	6	5	4	2	7	2	29	2		2	Blackfoot		5		1	1	4	5
1	4	4	1	1	2	1	1	1	1	1	1	1	1	1	1	1	1	1	1	1	1	3	3	3	3	3	2	5	0	18	1		6			5		1	1	4	4
1	4	4	1	1	1	3	4	4	3	3	3	3	2	2	2	2	2	2	2	1	1	3	4	4	4	3	3	12	15	18	2		4			5		1	2	3	4
1	4	2	3	3	2	4	4	4	4	3	3	3	1	2	2	3	3	3	2	2	2	5	3	5	7	6	2	0	888	19	2		4			5		1	2	4	4
1	4	2	2	2	1	2	2	3	1	1	1	2	2	1	1	1	1	2	2	1	1	5	6	5	5	5	2	0	0	21	2		1			5		1	2	4	3
1	4	3	1	1	2	2	3	3	3	2	3	1	3	2	3	2	2	3	3	1	1	5	6	5	3	4	2	3	0	20	1		1			5		1	1	2	4
1	3	2	3	2	1	2	1	2	2	1	3	1	2	1	3	3	1	1	1	1	1	1	4	2	2	3	2	0	0	18	2		4			5		1	1	4	4
1	4	4	1	1	1	4	3	4	3	2	4	1	1	2	3	3	4	4	3	2	4	3	6	2	2	1	3	17	3	20	2		8		indian	5		1	1	3	4
1	5	4	3	3	1	1	1	1	1	1	1	1	1	1	1	1	1	1	1	1	1	5	5	6	5	4	2	7	0	20	2		4			5		1	2	3	4
1	4	3	2	3	1	2	1	2	1	1	1	2	2	1	1	2	2	3	1	1	2	4	5	4	5	5	2	0	0	19	2		4			5		1	2	2	4
1	3	1	3	3	1	2	2	2	2	1	1	2	2	1	2	2	1	1	2	1	1	5	4	4	3	3	3	0	0	21	2		4			5		1	2	2	3
1	4	4	2	3	2	2	3	2	3	2	3	3	4	4	4	4	4	4	4	4	4	3	3	5	5	3	2	0	15	18	2		4			5		1	1	2	4
1	5	5	1	1	1	2	2	2	2	3	2	1	1	2	2	1	1	2	2	2	1	3	5	5	6	5	1	0	0	19	2		1			5		1	1	3	4
1	4	3	2	1	1	4	3	3	3	2	2	2	3	3	4	4	3	3	2	2	1	3	3	3	5	3	4	0	8	22	2		1			5		1	1	3	5
1	4	2	3	3	2	3	2	2	3	3	2	2	3	3	3	3	3	1	2	1	1	5	4	5	5	6	3	2	15	19	2		1			5		1	1	5	5
1	5	3	1	1	2	3	4	4	4	3	2	3	2	2	3	3	4	3	4	1	2	5	5	4	5	3	4	3	20	18	2		1			5		1	1	3	4
1	3	2	2	1	2	2	3	2	3	1	3	3	3	3	2	3	1	4	2	3	4	3	6	5	5	7	3	888	0	20	2		4			3		1	1	4	3
1	3	1	3	1	1	2	3	3	2	1	2	2	3	3	3	4	2	3	2	1	1	3	3	3	3	5	3	0	10	19	2		1			5		1	1	2	4
1	4	3	2	2	2	1	2	3	4	2	2	3	2	3	4	2	3	3	4	1	1	2	5	1	4	1	2	5	7	18	2		1			5		1	2	3	4
1	3	1	3	3	1	1	2	2	2	2	1	1	1	1	1	2	1	1	1	1	1	5	6	7	7	6	1	2	3	20	2		8		South Asian	5		1	1	3	5
1	5	5	1	1	1	3	3	3	2	1	4	3	1	2	4	4	4	2	1	1	1	4	5	5	3	2	4	20	22	40	2		1			5		1	2	3	5
1	5	5	1	1	2	4	3	3	3	3	4	2	1	1	2	3	3	3	3	1	1	3	3	5	3	3	2	0	3	26	2		1			5		1	1	4	5
1	5	4	2	1	2	2	1	2	1	2	2	2	2	2	2	2	2	2	2	2	2	5	5	4	4	4	3	0	2	22	1		4			5		1	1	3	4
1	3	4	1	1	1	2	2	2	1	1	1	1	2	2	2	2	1	1	1	1	1	4	4	3	3	3	3	3	0	20	2		4			5		2	2	4	3
1	3	3	3	3	1	2	2	2	2	2	2	1	1	2	3	3	2	2	3	1	1	5	4	5	3	3	4	2	0	21	1		1			5		1	1	3	4
1	4	3	2	2	1	1	1	1	1	1	1	1	1	1	3	3	1	1	1	1	1	6	5	5	7	5	2	22	10	49	2		4			5		1	1	5	4
1	4	2	3	3	1	1	1	1	1	1	1	2	1	1	1	1	1	1	1	1	1	7	7	5	7	4	2	0	5	18	2		3			5		1	1	4	4
1	5	5	1	1	1	4	4	4	4	4	4	4	4	4	4	4	4	4	4	4	4	1	1	1	1	1	4	15	15	35	2		1			5		1	1	1	5
1	4	3	3	3	1	3	3	3	3	2	2	3	2	3	3	2	4	4	3	3	1	3	3	2	2	3	3	4	10	21	2		4			5		1	2	3	4
1	5	3	2	2	1	2	2	2	4	1	3	2	4	3	4	4	2	1	3	2	1	5	5	3	3	3	3	5	5	21	2		4			5		1	2	2	4
1	4	4	2	2	1	1	1	2	1	1	1	2	1	1	1	1	1	1	1	1	1	4	6	6	6	6	2	0	0	18	1		4			5		2	2	4	4
1	4	4	3	2	2	2	2	2	2	2	1	1	2	2	1	2	3	2	3	1	1	3	5	5	3	5	2	10	10	19	2		1			5		1	1	3	4
1	4	4	1	1	1	3	3	4	2	3	3	1	1	2	3	3	1	1	3	1	1	3	3	2	5	2	2	0	2	19	1		1			5		1	1	4	4
1	5	4	2	1	2	4	4	4	4	4	4	4	4	4	4	3	4	4	4	4	2	4	6	5	4	3	3	888	15	21	2		1			5		1	1	4	5
1	5	2	3	3	1	2	1	2	2	1	3	1	2	2	1	2	3	2	3	1	1	5	5	4	3	6	2	5	2	24	2		1			5		1	1	3	4
1	5	2	3	2	2	3	2	3	4	3	3	1	1	2	3	3	1	1	2	2	1	4	4	5	6	3	2	3	7	19	2		1			5		1	1	5	5
1	5	4	1	1	1	2	2	2	4	3	1	2	4	2	3	4	4	1	4	3	1	4	3	3	2	2	2	5	1	18	1		1			5		1	1	5	4
1	4	4	2	1	2	4	4	4	4	3	4	1	3	4	4	4	4	4	4	2	1	3	4	4	4	2	5	888	28	23	2		1			5		1	1	2	5
1	2	2	2	1	2	2	2	2	2	3	2	3	2	2	3	2	3	2	3	2	2	3	4	3	5	4	1	0	0	18	1		7			5		1	1	4	4
1	2	4	1	1	1	1	1	2	1	1	1	2	3	2	1	2	1	2	1	1	1	4	2	4	4	3	2	2	0	20	2		4			5		1	2	4	3
1	4	3	3	3	1	4	3	4	4	4	4	4	3	3	3	4	1	4	4	3	2	2	3	2	5	1	2	4	2	19	2		1			5		1	1	2	5
1	4	3	2	1	2	2	2	3	1	1	2	1	1	1	1	2	1	2	1	1	1	7	7	7	7	5	1	5	4	19	2		1			5		1	1	4	4
1	5	4	3	3	1	3	3	3	3	2	3	2	2	2	3	2	3	2	3	3	2	3	6	4	4	2	2	3	7	22	2		1			5		1	1	3	5
1	5	4	1	1	1	3	2	2	3	1	4	1	4	4	4	4	4	2	4	2	1	1	1	3	2	4	4	10	25	26	2		1			5		1	2	3	2
1	4	3	3	2	2	2	1	1	1	1	1	1	1	1	1	1	1	1	1	1	1	3	6	4	4	5	2	0	0	20	1		7			5		1	2	4	4
1	2	2	2	2	1	1	2	1	2	1	1	1	2	2	1	1	1	1	1	1	1	6	6	5	2	2	2	3	5	20	1		1			6	Class	1	1	3	5
1	5	4	1	1	1	2	3	3	3	3	3	3	2	2	2	2	2	2	2	3	3	3	5	5	4	5	2	14	10	20	2		4			5		1	2	3	4
1	5	4	1	1	1	3	3	3	2	2	3	1	3	2	3	4	2	2	3	1	1	3	5	4	5	4	3	5	10	22	2		8		mixed: half asian half caucasian	5		1	1	3	4
1	4	4	2	2	1	4	4	4	2	2	3	3	4	4	4	4	4	4	4	2	3	5	6	6	5	2	2	2	25	20	2		2	Metis		5		1	1	3	5
1	4	2	3	3	1	2	2	2	3	1	2	1	1	1	2	2	1	2	1	1	1	5	6	6	5	2	2	5	0	24	2		1			5		1	1	5	4
1	5	4	2	2	1	4	3	3	3	2	1	2	2	2	3	2	2	2	2	1	1	5	5	3	6	3	2	0	5	20	2		1			5		1	1	2	2
1	4	4	1	1	1	4	4	2	1	1	4	3	1	3	1	3	4	4	1	1	2	2	3	4	3	2	2	2	12	21	2		1			5		1	1	1	4
1	3	2	3	2	2	2	1	1	1	2	2	1	1	1	1	1	2	2	2	1	1	5	6	6	5	7	1	0	0	19	1		1			5		1	1	5	2
1	5	5	1	1	1	4	4	4	4	4	4	4	4	4	4	4	4	4	4	4	4	1	1	1	1	1	5	9	20	20	1		6			5		1	2	1	2
1	5	3	3	3	1	2	2	2	2	1	2	1	2	3	1	4	2	3	2	1	1	5	5	3	5	3	3	0	5	29	2		1			5		1	1	3	5
1	3	3	2	3	2	1	1	1	2	1	2	1	1	1	1	1	1	2	1	1	1	4	5	3	2	2	2	4	1	18	1		7			5		1	1	5	4
1	4	3	3	3	1	2	3	3	4	2	2	1	1	2	4	3	1	1	1	1	1	4	4	5	5	4	3	3	5	20	2		1			5		1	1	2	5
1	4	3	2	1	2	4	2	4	3	2	3	1	1	2	2	2	3	4	2	3	2	5	5	5	5	6	2	15	2	19	2		1			5		1	1	5	4
1	5	5	1	1	1	1	2	2	1	1	2	1	2	2	3	4	2	2	4	1	1	6	7	5	5	6	2	0	3	29	2		1			5		1	1	3	5
1	4	3	3	3	1	2	2	2	3	1	1	1	1	1	3	2	1	1	2	1	1	3	3	4	5	7	3	0	5	18	1		1			5		1	1	5	4
1	3	3	2	2	1	3	3	2	3	2	1	1	1	1	4	4	2	1	1	1	1	5	4	5	5	6	2	5	5	20	2		1			5		1	1	4	5
1	4	2	1	1	1	3	3	3	4	4	3	2	3	2	4	3	4	4	4	2	2	5	5	2	2	5	2	0	13	19	2		7			5		1	1	3	5
1	4	2	3	3	1	3	3	3	3	3	3	3	2	2	2	3	2	2	2	1	1	5	5	5	3	6	2	3	4	20	2		1			5		1	1	3	4
1	4	4	1	1	1	3	3	3	3	3	3	3	2	2	3	3	1	3	1	1	1	2	5	2	4	3	3	888	0	20	1		4			5		2	2	3	4
1	4	4	2	1	2	4	4	4	4	4	3	4	3	4	4	4	3	4	4	3	1	4	4	4	5	4	2	7	7	20	1		4			5		1	2	2	3
1	5	3	2	2	1	4	3	3	3	3	4	2	2	3	3	4	2	3	4	2	2	2	2	3	3	1	3	20	25	23	2		1			5		1	1	3	4
1	4	3	3	3	1	2	1	2	1	1	1	1	1	1	2	2	1	1	1	1	1	5	7	7	6	3	2	2	1	20	2		4			5		1	2	5	5
1	2	3	1	1	1	2	2	2	2	1	1	1	2	2	1	2	2	2	1	1	1	5	3	4	5	4	3	1	0	21	1		4			5		1	2	3	2
1	3	3	3	1	2	4	2	4	2	2	4	3	3	2	3	4	2	3	2	1	3	4	6	4	4	4	4	1	3	19	1		4			5		1	2	4	3
1	5	4	1	1	1	3	4	4	2	2	1	4	4	3	4	3	2	3	2	2	3	4	5	4	3	4	4	1	3	19	1		4			5		1	2	3	4
1	4	3	2	1	2	4	4	3	2	2	1	3	4	4	3	2	2	2	1	1	3	5	5	4	3	4	4	30	3	18	1		4			5		1	2	3	4
1	5	5	2	1	2	4	4	4	4	3	3	3	4	4	4	4	4	4	4	3	4	5	4	3	3	4	4	20	25	28	2		1			5		1	1	2	5
1	5	4	3	3	1	2	1	2	1	1	1	1	1	1	1	2	1	1	1	1	1	5	7	6	7	7	2	2	0	19	2		1			5		1	1	5	2
1	4	4	1	1	1	3	2	3	2	2	2	1	1	2	2	3	3	3	1	1	1	3	5	6	2	3	2	0	6	19	2		1			5		1	1	2	4
1	4	4	3	1	2	1	2	2	2	1	2	1	2	1	1	2	1	2	1	1	1	5	3	5	3	2	2	2	1	20	2		4			5		1	2	4	4
1	5	4	1	1	1	2	1	1	2	1	2	1	1	1	1	2	1	1	2	2	1	6	5	6	7	5	1	4	2	19	1		1			5		1	1	4	3
1	5	5	2	3	2	4	4	4	4	4	4	4	3	3	4	4	3	3	4	4	2	5	5	6	5	6	3	6	16	27	2		1			5		1	1	2	5
1	5	4	2	2	1	4	3	2	2	2	3	2	1	1	2	2	2	3	2	2	1	3	5	6	5	5	3	3	6	18	2		1			5		1	1	2	5
1	1	1	3	3	1	2	2	3	3	2	1	1	2	2	3	2	1	1	1	1	1	3	6	6	5	2	2	0	10	18	2		4			6	Professor of psychology	1	2	1	2
1	5	4	2	3	2	3	4	4	2	2	3	1	2	1	4	4	2	2	3	1	1	3	6	5	5	6	1	0	0	21	2		1			5		1	2	2	3
1	5	5	1	1	1	2	2	2	2	1	2	1	1	1	3	3	2	2	1	1	1	5	6	6	7	7	3	5	2	19	2		1			5		1	1	4	2
1	4	3	3	3	1	3	2	2	2	2	2	2	2	2	2	2	2	2	3	3	3	5	5	4	4	3	3	3	0	23	2		4			5		2	1	2	4
1	3	3	2	3	2	2	2	2	2	1	1	1	1	2	2	2	1	1	1	1	1	5	4	5	5	7	2	0	1	20	1		6			5		1	1	4	3
1	5	5	1	1	1	4	4	4	4	4	4	4	4	4	4	4	4	4	4	4	1	6	5	5	6	2	3	3	14	28	2		3			5		2	1	5	5
1	5	4	3	1	2	2	2	3	2	2	4	1	1	1	3	3	4	2	3	1	2	3	5	5	6	2	3	20	7	19	2		8		Filipino and East Indian	5		1	1	4	4
1	5	4	1	1	1	4	4	4	4	3	2	2	2	3	4	4	4	4	4	2	1	3	3	2	2	1	4	3	28	29	2		1			5		1	1	4	2
1	4	4	2	1	2	3	4	3	3	3	4	4	4	4	3	4	4	3	4	3	4	6	5	5	3	5	3	10	15	19	2		1			5		1	1	4	4
1	4	3	3	1	2	2	2	2	2	1	2	1	1	1	1	2	2	1	2	1	1	5	6	6	6	7	1	3	0	18	2		1			5		1	1	3	4
1	3	3	1	1	1	4	4	4	4	4	4	4	2	4	4	4	4	4	3	3	2	2	4	4	2	1	3	5	10	23	2		4			5		1	1	2	4
1	4	3	3	3	1	2	1	1	1	1	1	2	1	1	2	2	2	1	2	1	1	3	7	7	3	7	2	1	2	22	1		4			5		1	2	2	5
1	5	4	2	2	1	2	2	3	3	2	3	2	2	2	4	3	2	1	1	1	1	2	4	3	2	2	3	3	4	19	2		7			5		1	1	3	4
1	5	5	1	1	1	3	3	4	2	2	3	1	4	2	4	4	4	2	4	1	1	3	5	6	3	3	2	0	0	18	2		8		Bulgarian	5		1	1	3	2
1	4	4	1	1	1	4	4	4	4	2	3	4	4	4	4	4	4	4	4	2	1	2	2	3	2	2	2	2	30	21	1		1			5		1	1	3	5
1	5	4	2	1	2	2	1	2	1	1	3	3	4	2	2	3	1	2	3	1	1	6	7	6	6	7	2	4	3	18	2		1			5		1	1	5	4
1	4	4	3	1	2	2	1	1	1	2	1	1	1	1	2	2	1	1	1	1	1	6	6	6	6	6	1	0	0	19	2		4			5		1	1	5	4
1	5	4	2	1	2	2	2	2	3	2	2	2	2	2	3	3	1	1	1	1	1	5	6	5	5	5	2	4	2	19	2		1			5		1	1	5	5
1	5	5	1	1	1	3	2	2	1	1	3	1	2	2	2	1	3	3	2	1	1	2	5	2	2	1	2	0	2	25	1		1			5		1	1	3	5
1	4	3	3	1	2	1	1	2	1	1	1	1	1	1	1	1	1	1	1	1	1	4	5	6	6	3	2	2	3	20	1		4			5		1	1	4	4
1	5	3	3	2	2	2	1	2	2	1	1	2	1	1	1	1	1	1	1	1	1	5	6	6	5	3	2	2	3	20	1		6			5		1	1	4	4
1	2	1	2	1	2	2	3	1	3	3	3	1	3	2	3	3	3	1	2	1	1	4	5	3	4	5	4	2	0	20	2		7			5		1	1	1	4
1	5	5	1	1	1	3	2	4	4	2	3	3	2	3	2	3	1	3	1	2	1	5	5	4	3	2	4	10	15	21	1		1			5		1	1	4	4
1	2	2	2	2	1	1	1	1	1	1	2	1	2	1	1	1	1	2	1	1	1	2	6	3	2	3	1	0	0	20	1		6			5		1	2	4	2
1	3	3	3	3	1	1	1	1	1	1	1	1	1	1	1	1	1	1	1	1	1	5	4	5	3	3	3	4	8	20	2		4			5		1	1	2	2
1	4	3	2	3	2	1	1	1	2	2	3	2	2	2	2	1	1	2	2	1	2	2	6	3	4	1	2	1	2	18	1		7			5		1	1	2	2
1	4	5	1	1	1	4	3	3	4	4	2	2	3	2	3	3	2	2	3	2	1	6	6	6	5	3	1	4	12	19	2		1			5		1	1	3	4
1	5	5	3	3	1	2	1	1	1	2	2	2	1	1	1	2	2	1	2	2	1	5	6	6	6	5	2	5	4	18	2		7			5		1	1	4	4
1	4	3	3	3	1	2	1	1	2	1	1	1	1	1	2	2	2	1	1	1	1	6	6	6	5	5	1	0	5	20	1		1			5		1	1	4	4
1	5	5	1	1	1	4	2	2	2	4	2	2	1	2	3	4	2	2	2	1	1	5	6	4	3	3	3	3	7	21	2		1			5		1	1	4	4
1	3	3	2	2	1	3	3	3	3	3	3	3	3	3	3	3	3	3	3	3	3	4	4	4	4	4	3	0	0	20	1		4			5		2	2	3	3
1	5	4	1	1	1	3	3	3	4	1	2	1	2	3	3	4	1	2	3	1	1	3	6	5	5	2	1	0	5	19	2		1			5		1	2	2	3
1	4	3	2	2	1	2	1	1	1	1	1	1	2	1	1	2	1	1	1	1	1	5	6	6	6	6	2	4	2	20	1		1			5		1	1	5	5
1	5	5	1	1	1	2	2	2	1	1	2	1	1	1	1	1	1	2	1	1	1	5	5	5	5	5	3	5	3	19	2		1			5		1	1	4	5
1	4	4	3	3	1	4	3	3	2	2	4	1	1	4	4	4	4	3	4	1	2	5	5	3	2	1	2	18	0	18	2		8		I identify with multiple	5		1	1	1	4
1	4	3	2	2	1	3	3	2	2	1	3	3	2	2	2	3	2	4	1	1	1	6	6	6	6	5	1	2	4	21	2		1			5		1	1	2	5
1	5	5	2	3	2	1	1	1	1	1	1	1	1	1	1	2	1	1	1	1	1	6	7	7	7	5	1	2	2	21	2		7			5		1	2	5	3
1	5	5	1	1	1	2	2	2	1	1	2	2	1	3	1	4	3	3	2	2	1	5	6	6	6	3	3	5	8	22	2		4			5		1	2	3	4
1	4	3	3	1	2	1	1	2	2	1	1	1	1	1	2	2	1	1	2	1	1	6	6	7	7	6	2	2	2	22	1		3			5		1	2	3	3
1	4	4	3	1	2	1	1	3	2	1	1	2	1	1	1	1	1	1	2	1	1	5	7	6	6	5	1	0	0	20	1		5			5		1	1	4	4
1	5	5	1	1	1	2	2	3	2	1	2	1	2	2	1	2	3	1	1	1	1	5	6	5	4	6	1	0	0	19	2		1			5		1	1	3	4
1	4	5	2	2	1	4	3	3	3	1	1	2	1	1	2	1	1	1	2	1	1	5	6	7	5	4	2	0	5	20	2		5			5		1	2	2	5
1	5	4	1	1	1	4	3	3	4	3	3	3	4	3	4	4	4	4	4	3	2	3	7	6	6	3	2	3	7	20	2		1			5		1	1	4	4
1	5	4	3	3	1	4	3	3	4	4	3	4	1	1	1	3	4	1	4	4	1	5	6	6	7	2	2	0	30	41	2		2	Siylx (Okanagan) and Blackfoot		5		1	1	5	5
1	4	4	2	2	1	2	2	2	2	1	1	3	1	1	2	3	2	1	1	1	1	6	5	6	3	3	2	0	2	20	2		1			5		1	2	4	4
1	5	4	2	1	2	2	1	1	1	1	3	1	3	2	2	3	3	1	2	1	1	1	4	1	1	2	3	10	20	19	2		1			5		1	1	5	5
1	5	4	3	3	1	2	2	2	3	3	2	2	2	2	3	3	3	2	2	1	1	4	3	4	3	4	4	4	7	22	2		1			5		1	1	2	4
1	5	5	1	1	1	2	3	4	2	2	3	4	3	3	3	2	1	4	1	2	1	5	3	5	3	1	3	0	10	22	2		7			5		1	2	3	5
1	3	3	2	1	2	2	2	3	2	1	3	3	2	2	1	2	2	2	2	1	2	2	2	2	1	2	4	8	7	18	2		4			5		1	2	2	4
1	4	2	3	2	2	2	2	2	2	3	3	1	2	1	2	2	1	2	2	1	1	2	6	5	6	1	2	2	0	37	1		1			5		1	1	4	4
1	4	3	1	1	1	2	3	4	3	2	2	2	1	2	3	4	3	3	4	1	1	6	6	6	6	5	1	3	10	19	2		1			5		1	1	3	4
1	4	4	2	1	2	4	4	3	4	3	2	2	3	3	3	4	4	3	4	1	1	5	5	3	5	5	2	0	5	19	2		1			5		1	1	4	4
1	3	2	1	1	1	2	3	3	3	2	3	2	1	1	1	1	1	1	1	1	1	3	4	4	3	4	2	0	0	21	1		7			5		1	1	5	3
1	3	2	3	3	1	2	2	2	4	4	4	2	1	2	4	3	4	3	4	3	1	6	7	6	7	5	2	7	10	19	2		1			5		1	1	2	4
1	4	4	1	1	1	2	2	2	2	2	2	1	2	2	2	2	2	1	2	1	1	5	5	4	4	3	3	7	15	22	1		1			5		1	1	3	5
1	4	3	3	3	1	4	4	2	4	1	2	3	2	2	4	3	4	3	2	1	2	2	5	1	6	2	4	5	12	20	2		1			5		1	1	3	4
1	5	4	2	2	1	3	4	4	3	2	4	4	3	4	4	3	4	3	2	1	3	2	5	2	4	1	4	5	10	20	2		1			5		1	1	3	4
1	4	4	1	1	1	4	3	4	4	2	3	4	3	4	3	2	3	4	4	1	4	1	2	2	2	2	4	30	20	20	2		1			5		1	2	2	5
1	5	4	3	3	1	2	2	2	2	2	3	3	2	3	2	4	1	3	3	2	1	3	3	6	6	1	5	30	24	20	1		1			5		1	1	4	4
1	5	5	2	2	1	4	4	4	4	4	2	1	1	4	4	4	4	4	4	1	2	3	5	2	3	4	2	0	6	20	2		1			5		1	1	3	4
1	3	3	3	3	1	2	2	3	2	2	3	2	2	2	1	2	2	2	3	2	2	5	5	6	3	3	2	4	3	22	1		4			5		1	2	5	3
1	5	4	1	1	1	3	3	3	2	2	2	1	3	3	4	4	1	3	1	1	1	2	2	2	5	5	3	0	10	21	2		1			5		1	1	3	4
1	5	5	2	3	2	3	2	2	3	3	3	3	3	2	3	3	3	3	3	3	3	2	2	2	5	3	3	20	20	37	2		1			5		1	1	2	4
1	4	3	2	1	2	3	4	3	2	3	2	2	1	3	2	2	3	2	3	1	1	5	6	6	1	2	2	2	2	22	1		1			5		1	1	5	5
1	5	4	3	2	2	2	2	2	2	1	1	2	1	2	3	3	3	2	2	1	1	6	6	7	7	7	2	2	0	19	2		1			5		1	1	4	5
1	5	4	1	1	1	2	2	2	2	1	1	1	2	2	2	2	2	2	2	1	1	3	5	5	5	3	3	10	5	31	2		3			5		1	2	2	4
1	5	4	1	2	2	2	3	3	3	3	2	1	2	2	2	2	2	2	2	2	2	2	4	3	2	5	2	5	5	20	2		1			5		1	1	2	4
1	4	4	2	2	1	1	1	2	1	1	1	1	1	1	2	2	2	1	1	1	1	5	5	5	6	4	1	0	0	22	2		1			5		1	1	4	2
1	4	2	2	2	1	4	4	4	4	4	4	4	4	4	3	4	4	3	4	4	4	5	3	3	5	1	4	25	20	21	2		1			5		1	1	2	4
1	5	5	1	1	1	2	2	2	2	2	2	2	2	2	2	3	2	2	2	2	1	6	7	6	6	6	2	8	4	25	2		1			5		1	1	4	4
1	4	4	1	1	1	4	4	4	4	3	4	4	3	4	4	4	4	4	3	2	3	3	3	3	4	3	2	0	0	20	2		7			5		1	1	2	4
1	4	2	3	3	1	4	4	3	2	2	2	2	2	1	3	2	2	1	1	1	1	6	6	6	6	6	1	0	0	19	1		1			5		1	1	5	2
1	2	2	3	3	1	2	1	2	2	1	2	1	2	1	2	2	1	1	2	1	1	5	6	6	5	6	2	0	2	19	2		4			5		1	2	4	4
1	5	4	1	1	1	1	1	1	1	1	2	1	1	1	2	1	1	1	2	1	1	4	3	4	2	6	2	0	0	20	2		7			5		1	2	2	5
1	4	2	1	1	1	3	2	3	4	1	2	3	4	3	3	3	1	4	2	1	1	2	2	3	1	3	3	0	27	27	1		1			5		1	2	2	2
1	5	4	2	2	1	3	3	3	2	2	3	1	2	2	3	3	2	2	2	1	1	5	5	5	6	3	1	0	7	28	2		1			5		1	1	4	5
1	4	4	2	2	1	1	1	2	1	1	1	1	1	1	1	2	1	2	2	1	1	5	6	6	5	6	2	0	0	19	2		5			5		1	1	5	3
1	4	3	1	1	1	2	3	3	2	2	1	2	2	3	3	4	2	2	2	1	3	6	7	5	5	3	3	6	10	19	1		1			5		1	2	3	5
1	4	3	3	3	1	1	1	1	1	1	2	1	1	1	1	1	1	1	1	1	1	5	6	6	7	3	2	2	0	18	2		1			5		1	1	5	5
1	2	2	2	3	2	2	1	2	2	2	1	2	2	1	1	2	1	1	2	1	1	3	4	5	2	3	2	0	0	33	1		1			5		1	2	4	5
1	4	4	2	2	1	3	3	3	3	3	3	3	3	2	2	2	2	2	3	2	1	5	5	3	3	3	3	0	0	19	2		1			5		1	1	4	2
1	4	3	1	1	1	2	2	2	2	2	2	2	1	2	2	2	2	2	2	2	1	7	7	7	5	7	2	0	0	21	2		1			5		2	2	3	5
1	4	3	3	3	1	2	1	3	2	1	2	2	2	1	1	3	4	1	2	1	1	6	5	5	6	7	2	0	6	19	2		2			5		1	1	4	4
1	4	4	1	2	2	3	2	3	2	2	3	3	3	3	3	2	2	2	2	1	1	3	3	3	3	5	2	0	1	18	2		4			5		1	1	3	3
1	5	4	2	2	1	4	3	3	3	4	4	2	2	2	4	2	1	3	2	3	1	5	6	6	7	5	2	7	5	19	2		1			5		1	1	4	4
1	1	1	3	3	1	3	3	3	3	3	4	4	3	3	3	3	3	1	3	3	1	6	6	6	2	2	2	0	10	18	1		7			5		1	1	2	2
1	4	3	3	2	2	4	3	3	4	2	2	1	1	1	4	2	1	1	2	2	1	5	6	6	5	5	2	0	0	20	2		1			5		1	1	5	4
1	5	4	2	2	1	2	1	1	2	2	1	1	2	1	2	2	2	1	2	1	1	5	6	6	6	4	2	0	0	20	1		1			5		1	1	5	5
1	4	2	1	1	1	2	2	2	2	1	1	2	1	2	1	2	1	2	2	1	3	6	6	3	3	4	1	0	0	18	1		1			5		1	1	2	4
1	4	3	3	2	2	1	1	1	1	1	2	1	1	1	1	2	1	1	1	1	1	5	6	7	7	5	1	3	0	19	1		1			5		1	1	5	5
1	4	4	2	1	2	4	2	2	3	1	2	2	1	1	1	2	1	1	2	1	1	6	6	7	6	6	2	6	2	19	2		3			5		1	2	3	5
1	4	4	1	1	1	3	4	4	1	1	3	3	4	4	2	4	4	4	4	4	1	2	5	2	1	2	5	0	30	20	2		4			5		1	1	4	5
1	4	4	2	2	1	4	4	4	3	1	4	1	3	3	4	4	2	2	2	1	1	4	5	2	2	2	2	15	20	20	2		1			5		1	1	4	5
1	4	4	3	2	2	2	2	2	3	2	2	2	3	3	2	3	3	2	3	1	1	4	4	3	5	3	3	6	6	19	2		2	Métis		5		1	1	3	4
1	5	5	1	1	1	2	3	3	2	3	3	2	1	2	4	3	3	2	1	1	1	5	7	5	2	5	1	0	2	20	2		1			5		1	1	3	4
1	4	4	2	3	2	2	2	2	2	2	2	2	1	1	1	1	1	2	4	1	2	5	7	6	6	4	2	2	1	21	2		1			5		1	2	4	4
1	4	3	3	3	1	3	4	4	3	1	2	4	1	2	2	1	1	2	1	2	1	3	4	5	4	5	4	5	15	19	1		7			5		2	2	4	4
1	4	4	3	2	2	3	3	3	4	4	4	2	3	1	4	4	4	4	1	1	1	4	6	5	6	5	2	0	3	22	2		1			5		1	1	4	5
1	3	3	1	3	2	4	4	4	3	2	3	4	3	2	4	4	4	4	4	4	4	1	1	2	1	1	5	9	4	19	1		7			5		1	1	2	2
1	3	2	2	2	1	2	1	3	1	1	1	2	4	3	4	2	2	3	2	1	1	5	7	4	7	2	2	2	8	18	1		4			5		1	2	4	4
1	4	4	3	2	2	2	2	3	1	2	1	2	3	2	3	3	1	3	1	1	2	3	6	3	2	3	2	0	20	20	1		4			5		1	1	2	3
1	4	3	3	3	1	3	2	2	2	2	2	2	2	1	2	3	2	1	4	2	1	5	4	6	5	2	3	8	2	23	2		1			5		1	1	2	4
1	4	4	1	1	1	4	3	3	2	3	4	1	2	2	3	4	1	2	2	2	1	6	5	4	5	2	2	0	0	19	1		1			5		1	1	3	4
1	3	2	2	2	1	1	1	2	1	1	2	1	1	1	3	2	1	1	1	1	1	5	7	7	5	3	1	3	3	21	1		1			5		1	1	5	3
1	4	3	3	3	1	1	1	1	2	1	1	1	2	1	2	2	1	1	1	1	1	5	6	6	6	5	2	2	0	21	1		5			5		1	2	4	4
1	4	4	2	2	1	2	2	3	3	4	3	3	1	2	4	3	1	2	2	1	1	6	6	7	6	6	2	6	10	35	2		1			5		1	1	3	4
1	5	4	1	1	1	2	2	2	1	1	2	2	1	1	2	2	1	1	1	1	1	4	7	7	7	7	1	0	0	20	2		1			5		1	1	5	3
1	4	2	3	3	1	3	1	2	1	1	2	2	2	1	1	3	1	1	1	1	1	2	7	6	5	3	2	3	5	20	1		8		caucasian/south asian	5		1	1	4	5
1	5	4	2	2	1	1	2	2	1	1	3	1	2	2	1	1	3	2	1	1	1	1	2	2	2	2	4	3	3	20	2		8		Asian and Latina	5		1	1	3	5
1	4	4	1	1	1	2	2	3	2	2	1	1	2	2	2	2	2	1	1	1	1	2	4	5	3	2	3	10	20	18	2		4			5		1	1	3	2
1	4	2	2	2	1	4	3	3	3	3	3	2	2	3	3	3	4	3	2	2	3	5	5	6	6	7	3	15	20	24	2		1			5		1	1	2	4
1	4	4	1	3	2	2	1	1	1	1	1	1	2	1	3	2	2	2	1	1	1	5	5	6	3	3	3	10	1	22	2		4			5		1	2	2	3
1	5	4	3	3	1	2	1	2	3	1	1	1	1	2	1	2	2	2	1	1	1	6	6	7	5	7	2	1	3	19	2		7			5		1	1	4	5
1	3	3	2	1	2	2	2	2	2	2	2	2	2	2	2	1	1	2	2	2	1	3	5	3	2	2	3	5	2	19	2		4			5		2	2	3	3
1	4	4	1	1	1	3	2	4	3	2	2	2	2	2	2	2	3	2	2	2	3	5	3	4	6	6	3	5	2	21	2		4			5		1	1	3	5
1	2	2	3	3	1	3	3	3	2	2	3	3	2	2	3	3	2	3	3	3	1	6	5	5	6	6	2	1	3	20	2		8		mixed white and chinese	5		1	1	4	2
1	5	4	3	1	2	2	2	2	1	3	2	1	3	3	1	2	1	2	2	1	1	3	5	5	6	5	4	0	7	21	1		8		caribbean/white	5		1	1	2	4
1	5	5	2	1	2	3	3	3	3	2	2	1	3	3	2	3	4	3	3	3	1	5	3	3	5	6	3	30	30	20	2		1			5		1	1	3	4
1	5	4	1	1	1	2	1	2	2	4	2	2	2	1	4	2	2	2	1	2	1	5	7	6	5	5	3	14	0	20	1		1			5		1	1	2	5
1	2	3	2	3	2	3	3	3	3	3	3	3	3	2	3	3	3	3	3	3	3	4	5	4	4	3	3	7	888	19	2		4			5		2	2	2	4
1	5	4	3	2	2	3	2	3	1	1	2	1	1	2	2	2	3	1	1	1	1	3	5	5	4	4	2	0	3	24	2		1			5		1	2	4	3
1	4	4	1	2	2	2	2	2	2	2	2	2	3	2	2	4	4	2	2	2	1	5	5	4	5	5	2	11	5	20	2		1			5		1	1	4	3
1	5	5	1	1	1	2	1	2	1	1	2	1	1	1	1	3	1	2	3	1	1	6	6	6	5	4	2	2	7	20	2		7			5		1	1	4	3
1	4	3	2	2	1	4	3	4	3	3	4	1	2	2	2	3	1	2	4	2	1	4	2	5	6	3	2	5	3	18	2		1			5		1	1	5	3
1	5	4	3	1	2	4	2	4	2	2	3	2	3	4	4	4	4	3	1	1	1	4	3	5	5	3	2	888	15	21	2		3			5		1	1	3	4
1	4	4	1	1	1	3	2	3	3	1	2	3	3	3	2	4	2	3	3	2	3	4	5	2	4	5	3	7	14	20	2		4			5		1	2	3	4
1	5	4	3	2	2	3	2	2	4	4	4	3	2	2	3	3	2	1	3	2	1	6	6	7	7	7	3	6	10	21	1		1			5		1	1	4	5
1	5	5	2	2	1	1	1	2	2	2	1	1	1	1	2	2	1	1	2	1	1	6	7	7	5	7	1	0	0	19	1		1			5		1	1	5	5
1	4	4	2	2	1	3	1	3	1	1	3	3	1	1	4	4	2	1	2	1	2	4	6	6	3	3	3	888	888	23	2		6			5		1	1	3	5
1	5	5	3	3	1	3	4	4	4	4	3	3	3	2	4	3	2	4	4	3	2	2	5	5	2	1	4	22	25	22	2		1			5		1	1	4	5
1	5	4	1	1	1	2	2	4	2	3	3	2	2	2	2	1	1	2	3	2	1	3	5	5	5	2	4	6	6	22	1		7			5		1	1	3	4
1	4	3	3	2	2	2	3	2	2	3	2	2	2	2	2	3	3	3	2	1	1	4	4	5	5	5	2	10	10	23	2		1			5		1	1	2	4
1	4	4	1	1	1	2	2	2	2	3	4	3	3	2	3	2	1	1	1	2	1	6	6	7	7	7	3	10	7	19	1		8		White	5		1	2	3	3
1	5	4	2	3	2	3	3	3	2	1	2	1	4	4	3	4	4	4	3	1	1	7	6	6	6	1	2	9	30	18	1		1			5		1	2	1	4
1	5	4	2	2	1	4	2	3	3	1	2	1	2	1	2	2	1	1	1	1	1	2	5	2	2	3	3	0	26	18	1		1			5		1	1	2	5
1	5	3	3	3	1	2	1	2	2	1	3	1	2	2	4	4	3	4	4	1	2	1	2	1	3	1	2	0	10	24	2		4			5		1	2	2	4
1	4	4	1	1	1	2	1	1	1	1	2	1	1	1	2	2	2	2	1	1	1	2	4	6	2	2	2	2	0	21	2		6			5		1	2	4	3
1	5	5	1	1	1	4	3	3	4	3	4	4	3	3	4	4	3	4	4	2	1	2	5	2	3	2	4	888	30	18	1		1			5		1	1	3	4
1	4	3	2	2	1	2	1	1	1	1	1	2	1	1	1	1	1	1	1	1	1	5	7	7	2	4	1	0	0	23	1		5			5		1	1	5	3
1	4	3	3	1	2	3	3	2	3	3	1	2	2	3	3	2	2	1	4	2	1	4	6	6	6	5	3	0	30	19	1		4			5		1	2	4	4
1	5	4	2	2	1	2	2	2	2	1	1	2	2	1	1	2	1	1	1	1	1	3	5	3	3	4	2	0	0	20	1		7			5		1	1	4	5
1	4	2	3	1	2	4	4	4	2	2	3	1	2	2	3	3	3	1	1	2	1	5	6	6	5	4	3	3	7	18	2		1			5		1	1	2	4
1	5	3	1	1	1	4	4	4	4	4	3	3	3	3	4	4	4	3	3	3	1	3	3	4	3	2	3	7	7	25	2		1			5		1	1	2	2
1	4	4	3	1	2	2	1	2	2	3	2	1	1	2	1	2	2	1	3	3	1	6	6	6	7	5	2	10	10	22	2		6			5		1	1	2	4
1	2	2	2	1	2	2	2	3	1	2	2	2	2	1	1	2	1	1	1	1	1	3	5	6	4	3	2	5	1	22	2		4			5		1	2	4	4
1	4	4	1	1	1	2	1	1	2	1	3	2	3	2	2	3	3	3	2	1	1	5	2	4	5	4	4	3	14	19	2		4			5		1	2	3	4
1	4	4	2	1	2	2	2	2	2	1	2	2	1	1	1	2	1	2	1	1	1	4	5	5	1	1	3	10	2	19	1		8		South Asian	5		1	1	1	3
1	4	4	1	1	1	1	1	1	1	1	1	1	1	1	1	1	1	1	1	1	1	5	5	5	5	5	2	888	0	20	2		4			5		1	2	2	3
1	5	4	3	1	2	2	2	1	3	1	2	1	2	1	4	3	1	1	2	1	1	5	3	6	3	2	3	4	15	18	2		4			5		1	2	2	4
1	5	4	2	1	2	1	1	2	2	1	1	1	2	1	2	1	1	1	1	1	1	6	6	6	5	6	2	0	0	18	2		4			5		1	1	5	4
1	5	5	1	1	1	3	3	3	3	2	3	3	2	2	2	2	1	2	3	1	1	5	4	4	3	4	3	5	5	24	2		4			5		1	1	4	4
1	4	4	3	3	1	2	2	2	2	1	2	2	2	2	2	2	1	1	2	1	1	5	6	6	6	5	2	2	1	19	2		4			5		2	2	4	4
1	5	4	3	3	1	2	2	2	1	1	3	2	1	1	3	2	1	2	1	1	2	6	5	6	6	3	4	6	4	23	1		1			5		1	1	5	5
1	4	3	2	2	1	3	2	3	2	1	4	3	2	2	4	4	3	2	3	2	3	5	5	5	3	1	3	888	5	18	3	trans male	1			5		1	1	1	4
1	5	5	1	1	1	2	2	3	2	2	1	1	1	2	2	3	2	3	1	1	1	5	6	5	5	3	3	4	7	19	2		1			5		1	1	5	4
1	5	4	3	3	1	2	1	1	2	2	3	1	2	1	4	2	2	1	1	1	1	5	5	2	5	3	2	0	5	22	1		2			5		1	1	2	2
1	4	3	2	3	2	2	2	2	1	1	2	1	1	1	1	2	1	1	1	1	1	5	5	6	6	3	2	2	0	19	1		1			5		1	1	2	4
1	5	4	1	1	1	3	3	3	1	1	4	3	1	2	4	3	2	4	2	1	1	2	5	2	1	1	2	5	7	21	1		1			5		1	1	2	5
1	4	4	3	3	1	3	3	3	2	1	2	3	2	2	3	2	1	4	3	2	1	5	5	4	5	3	2	0	15	20	2		4			5		1	2	4	4
1	5	5	1	1	1	3	3	3	3	3	3	3	2	2	2	2	2	2	2	2	2	6	6	6	6	6	3	3	10	21	2		5			5		1	1	2	4
1	4	4	2	2	1	2	1	1	1	2	3	1	2	1	1	1	3	1	2	3	1	5	7	6	5	3	3	10	1	20	2		2			5		1	1	4	5
1	4	3	3	3	1	4	4	4	3	3	3	2	2	1	3	2	2	3	2	1	1	3	4	4	3	3	2	7	4	18	2		1			5		1	2	3	3
1	4	1	2	2	1	4	3	3	4	4	2	4	3	3	4	3	2	3	4	4	4	5	6	2	6	1	2	3	20	20	2		6			5		1	1	2	3
1	5	3	3	3	1	4	4	4	4	4	4	4	4	4	4	4	4	4	4	4	3	1	1	1	1	1	5	30	21	24	2		1			5		1	2	1	5
1	5	4	1	1	1	4	4	4	3	2	3	4	1	2	2	3	1	2	2	1	1	2	4	2	1	2	3	7	2	23	2		4			5		1	1	2	5
1	5	4	2	2	1	4	3	3	4	2	4	2	2	2	3	3	3	2	3	2	2	5	4	3	5	3	3	7	14	22	2		1			5		1	2	1	4
1	5	5	2	2	1	4	4	4	4	2	2	4	3	4	3	4	4	4	2	2	1	2	2	2	5	4	4	0	30	19	2		6			5		1	2	3	5
1	5	5	1	1	1	3	2	2	2	1	2	1	2	2	2	2	2	3	1	1	1	2	5	3	2	1	3	2	4	19	1		3			5		1	1	3	3
1	5	5	1	1	1	3	3	3	3	3	2	2	1	2	2	2	3	2	2	1	1	5	6	6	6	7	2	14	7	25	2		1			5		1	1	2	5
1	4	3	3	3	1	2	1	1	1	2	1	2	1	1	3	2	1	1	2	1	1	6	5	6	6	6	2	0	0	19	2		4			5		1	2	5	2
1	4	3	2	2	1	4	3	2	2	1	1	1	1	2	3	3	2	2	1	1	1	6	5	6	6	4	3	10	15	18	1		8		South Asian	5		1	1	4	5
